# Supplementary material for: 2-((E)-{3-[(E)-2-Hy­droxy-3,5-diiodo­benzyl­idene­amino]-2,2-dimethyl­prop­yl}imino­meth­yl)-4,6-diiodo­phenol
Source: Acta Crystallogr Sect E Struct Rep Online. 2012 Feb 4;68(Pt 3):o564. doi: 10.1107/S1600536812003704 (PMC3297293; doi:10.1107/S1600536812003704)
Supplement: Supplementary file 1 [file e-68-0o564-sup1.cif]

##############################################################################
#                                                                            #
# This CIF contains the data in a paper accepted for publication in          #
# Acta Crystallographica Section E. It conforms to the requirements of       #
# Notes for Authors for Acta Crystallographica Section E, and has been       #
# peer reviewed under the auspices of the IUCr Commission on Journals.       #
#                                                                            #
# Full details of the Crystallographic Information File format               #
# are given in the paper "The Crystallographic Information File (CIF):       #
# a New Standard Archive File for Crystallography" by S. R. Hall, F. H.      #
# Allen and I. D. Brown [Acta Cryst. (1991), A47, 655-685].                  #
#                                                                            #
# The current version of the core CIF dictionary is obtainable from          #
# ftp://ftp.iucr.org/pub/cif_core.dic.                                       #
#                                                                            #
# Software is freely available for graphical display of the structure(s)     #
# in this CIF. For information consult the CIF software page                 #
# http://www.iucr.org/resources/cif/software.                                #
#                                                                            #
# This file may be used for bona fide research purposes within the           #
# scientific community so long as proper attribution is given to the journal # 
# article from which it was obtained.                                        #
#                                                                            #
##############################################################################
data_global
_audit_creation_method     'form.cif (version 2.0)'
_journal_data_validation_number     ?
_journal_date_recd_electronic     2012-01-06
_journal_date_accepted     2012-01-27
_journal_name_full     'Acta Crystallographica, Section E'
_journal_year     2012
_journal_volume     68
_journal_issue      3
_journal_page_first     o564
_journal_page_last     o564
_journal_paper_category     QO
_journal_paper_doi     10.1107/S1600536812003704
_journal_coeditor_code     VM2150
_publ_contact_author_name     'Professor Tahir, Muhammad Nawaz'
_publ_contact_author_address
;
Department of Physics
University of Sargodha
Punjab
Pakistan
;
_publ_contact_author_email     dmntahir_uos@yahoo.com
_publ_contact_author_fax     ?
_publ_contact_author_phone     ?
_publ_section_title
;\
2-((<i>E</i>)-{3-[(<i>E</i>)-2-Hydroxy-3,5-diiodobenzylideneamino]-2,2-\
dimethylpropyl}iminomethyl)-4,6-diiodophenol
;
loop_
    _publ_author_name
    _publ_author_address
    'Kargar, Hadi'
;
Department of Chemistry
Payame Noor University
PO Box 19395
3697 Tehran
Iran
;
    'Kia, Reza'
;
X-ray Crystallography Laboratory
Plasma Physics Research Center
Science and Research Branch
Islamic Azad University
Tehran
Iran
and Department of Chemistry
Science and Research Branch
Islamic Azad University
Tehran
Iran
;
    'Shakarami, Tayebeh'
;
Department of Chemistry
Payame Noor University
PO Box 19395
3697 Tehran
Iran
;
    'Tahir, Muhammad Nawaz'
;
Department of Physics
University of Sargodha
Punjab
Pakistan
;
data_I
_audit_creation_method     SHELXL97
_chemical_name_systematic
;
2-((<i>E</i>)-{3-[(<i>E</i>)-2-Hydroxy-3,5-diiodobenzylideneamino]-
2,2-dimethylpropyl}iminomethyl)-4,6-diiodophenol
;
_chemical_name_common
;
2-((<i>E</i>)-{3-[(<i>E</i>)-2-Hydroxy-3,5-diiodobenzylideneamino]-
2,2-dimethylpropyl}iminomethyl)-4,6-diiodophenol
;
_chemical_formula_moiety     'C19 H18 I4 N2 O2'
_chemical_formula_sum     'C19 H18 I4 N2 O2'
_chemical_formula_iupac     'C19 H18 I4 N2 O2'
_chemical_formula_weight     813.95
_chemical_melting_point     ?
_symmetry_cell_setting     orthorhombic
_symmetry_space_group_name_H-M     'P b c a'
_symmetry_space_group_name_Hall     '-P 2ac 2ab'
loop_
    _symmetry_equiv_pos_as_xyz
    'x, y, z'
    'x+1/2, -y+1/2, -z'
    '-x, y+1/2, -z+1/2'
    '-x+1/2, -y, z+1/2'
    '-x, -y, -z'
    '-x-1/2, y-1/2, z'
    'x, -y-1/2, z-1/2'
    'x-1/2, y, -z-1/2'
_cell_length_a     12.2057(5)
_cell_length_b     11.8169(5)
_cell_length_c     31.8157(15)
_cell_angle_alpha     90.00
_cell_angle_beta     90.00
_cell_angle_gamma     90.00
_cell_volume     4588.9(3)
_cell_formula_units_Z     8
_cell_measurement_reflns_used     3211
_cell_measurement_theta_min     2.45
_cell_measurement_theta_max     27.50
_cell_measurement_temperature     291(2)
_exptl_crystal_description     block
_exptl_crystal_colour     yellow
_exptl_crystal_size_max     0.18
_exptl_crystal_size_mid     0.12
_exptl_crystal_size_min     0.08
_exptl_crystal_density_diffrn     2.356
_exptl_crystal_density_meas     ?
_exptl_crystal_density_method     'not measured'
_exptl_crystal_F_000     2992
_exptl_absorpt_coefficient_mu     5.449
_exptl_absorpt_correction_type     multi-scan
_exptl_absorpt_process_details     '(SADABS; Bruker, 2005)'
_exptl_absorpt_correction_T_min     0.4405
_exptl_absorpt_correction_T_max     0.6697
_exptl_special_details
;
;
_diffrn_ambient_temperature     291(2)
_diffrn_radiation_type     MoK\a
_diffrn_radiation_wavelength     0.71073
_diffrn_radiation_source     'fine-focus sealed tube'
_diffrn_radiation_monochromator     graphite
_diffrn_measurement_device_type     'Bruker SMART APEXII CCD area-detector'
_diffrn_measurement_method     '\f and \w'
_diffrn_detector_area_resol_mean     ?
_diffrn_reflns_number     39183
_diffrn_reflns_av_R_equivalents     0.0994
_diffrn_reflns_av_sigmaI/netI     0.0780
_diffrn_reflns_theta_min     1.28
_diffrn_reflns_theta_max     27.89
_diffrn_reflns_theta_full     27.89
_diffrn_measured_fraction_theta_max     0.999
_diffrn_measured_fraction_theta_full     0.999
_diffrn_reflns_limit_h_min     -15
_diffrn_reflns_limit_h_max     16
_diffrn_reflns_limit_k_min     -15
_diffrn_reflns_limit_k_max     14
_diffrn_reflns_limit_l_min     -41
_diffrn_reflns_limit_l_max     39
_diffrn_standards_number     0
_diffrn_standards_interval_count     .
_diffrn_standards_interval_time     .
_diffrn_standards_decay_%     ?
_refine_special_details
;
 Refinement of F^2^ against ALL reflections.  The weighted R-factor wR and
 goodness of fit S are based on F^2^, conventional R-factors R are based
 on F, with F set to zero for negative F^2^. The threshold expression of
 F^2^ > 2sigma(F^2^) is used only for calculating R-factors(gt) etc. and is
 not relevant to the choice of reflections for refinement.  R-factors based
 on F^2^ are statistically about twice as large as those based on F, and R-
 factors based on ALL data will be even larger.
;
_reflns_number_total     5472
_reflns_number_gt     2871
_reflns_threshold_expression     I>2\s(I)
_refine_ls_structure_factor_coef     Fsqd
_refine_ls_matrix_type     full
_refine_ls_R_factor_all     0.1166
_refine_ls_R_factor_gt     0.0436
_refine_ls_wR_factor_gt     0.0628
_refine_ls_wR_factor_ref     0.0794
_refine_ls_goodness_of_fit_ref     1.004
_refine_ls_restrained_S_all     1.004
_refine_ls_number_reflns     5471
_refine_ls_number_parameters     248
_refine_ls_number_restraints     0
_refine_ls_hydrogen_treatment     constr
_refine_ls_weighting_scheme     calc
_refine_ls_weighting_details
               'calc w = 1/[\s^2^(Fo^2^)+(0.0213P)^2^] where P=(Fo^2^+2Fc^2^)/3'
_atom_sites_solution_hydrogens     geom
_atom_sites_solution_primary     direct
_atom_sites_solution_secondary     difmap
_refine_ls_shift/su_max     0.001
_refine_ls_shift/su_mean     0.000
_refine_diff_density_max     1.111
_refine_diff_density_min     -0.940
_refine_ls_extinction_method     none
_refine_ls_extinction_coef     ?
loop_
    _atom_type_symbol
    _atom_type_description
    _atom_type_scat_dispersion_real
    _atom_type_scat_dispersion_imag
    _atom_type_scat_source
    'C' 'C' 0.0033 0.0016
                         'International Tables Vol C Tables 4.2.6.8 and 6.1.1.4'
    'H' 'H' 0.0000 0.0000
                         'International Tables Vol C Tables 4.2.6.8 and 6.1.1.4'
    'N' 'N' 0.0061 0.0033
                         'International Tables Vol C Tables 4.2.6.8 and 6.1.1.4'
    'O' 'O' 0.0106 0.0060
                         'International Tables Vol C Tables 4.2.6.8 and 6.1.1.4'
    'I' 'I' -0.4742 1.8119
                         'International Tables Vol C Tables 4.2.6.8 and 6.1.1.4'
_computing_data_collection     'APEX2 (Bruker, 2005)'
_computing_cell_refinement     'APEX2 (Bruker, 2005)'
_computing_data_reduction     'SAINT (Bruker, 2005)'
_computing_structure_solution     'SHELXTL (Sheldrick, 2008)'
_computing_structure_refinement     'SHELXTL (Sheldrick, 2008)'
_computing_molecular_graphics     'SHELXTL (Sheldrick, 2008)'
_computing_publication_material
;
SHELXTL (Sheldrick, 2008) and PLATON (Spek, 2009)
;
loop_
    _atom_site_type_symbol
    _atom_site_label
    _atom_site_fract_x
    _atom_site_fract_y
    _atom_site_fract_z
    _atom_site_U_iso_or_equiv
    _atom_site_adp_type
    _atom_site_calc_flag
    _atom_site_refinement_flags
    _atom_site_occupancy
    _atom_site_symmetry_multiplicity
    _atom_site_disorder_assembly
    _atom_site_disorder_group
    I I1 0.67018(4) 0.26848(5) 0.383838(17) 0.06718(18) Uani d . 1 1 . .
    I I2 1.02767(3) 0.17675(4) 0.508635(14) 0.04527(13) Uani d . 1 1 . .
    I I3 0.82622(4) 0.00536(4) 0.001078(17) 0.06243(17) Uani d . 1 1 . .
    I I4 0.65930(4) -0.30987(4) 0.131933(17) 0.06028(17) Uani d . 1 1 . .
    O O1 0.8328(3) 0.1220(4) 0.32918(15) 0.0501(12) Uani d . 1 1 . .
    H H1 0.8784 0.0964 0.3128 0.075 Uiso d PR 0.46(8) 1 A 2
    O O2 0.8775(3) -0.2231(3) 0.17564(15) 0.0475(12) Uani d . 1 1 . .
    H H2 0.9371 -0.2077 0.1860 0.071 Uiso d PR 0.59(7) 1 B 1
    N N1 0.9942(4) -0.0017(4) 0.31029(17) 0.0421(14) Uani d . 1 1 . .
    H H1A 0.9424 0.0253 0.3063 0.051 Uiso d PR 0.54(8) 1 A 1
    N N2 1.0582(4) -0.1182(4) 0.18514(18) 0.0421(14) Uani d . 1 1 . .
    H H1B 1.0104 -0.1580 0.2007 0.051 Uiso d PR 0.41(7) 1 B 2
    C C1 0.8751(5) 0.1317(5) 0.3665(2) 0.0337(15) Uani d . 1 1 . .
    C C2 0.8201(4) 0.1925(5) 0.3985(2) 0.0379(16) Uani d . 1 1 . .
    C C3 0.8633(5) 0.2052(5) 0.4382(2) 0.0365(16) Uani d . 1 1 . .
    H H3 0.8259 0.2468 0.4584 0.044 Uiso calc R 1 1 . .
    C C4 0.9642(5) 0.1548(5) 0.44789(19) 0.0333(15) Uani d . 1 1 . .
    C C5 1.0178(5) 0.0919(5) 0.41839(19) 0.0331(15) Uani d . 1 1 . .
    H H5 1.0838 0.0574 0.4254 0.040 Uiso calc R 1 1 . .
    C C6 0.9755(5) 0.0782(5) 0.37794(19) 0.0313(14) Uani d . 1 1 . .
    C C7 1.0307(5) 0.0096(5) 0.3477(2) 0.0370(16) Uani d . 1 1 . .
    H H7 1.0947 -0.0278 0.3554 0.044 Uiso calc R 1 1 . .
    C C8 1.0466(5) -0.0734(5) 0.2792(2) 0.0436(17) Uani d . 1 1 . .
    H H8A 0.9906 -0.1139 0.2637 0.052 Uiso calc R 1 1 . .
    H H8B 1.0916 -0.1290 0.2935 0.052 Uiso calc R 1 1 . .
    C C9 1.1191(5) -0.0066(5) 0.2478(2) 0.0381(16) Uani d . 1 1 . .
    C C10 1.2243(5) 0.0305(6) 0.2697(2) 0.067(2) Uani d . 1 1 . .
    H H10A 1.2693 0.0719 0.2503 0.100 Uiso calc R 1 1 . .
    H H10B 1.2634 -0.0350 0.2794 0.100 Uiso calc R 1 1 . .
    H H10C 1.2065 0.0780 0.2932 0.100 Uiso calc R 1 1 . .
    C C11 1.0597(5) 0.0973(5) 0.2311(2) 0.054(2) Uani d . 1 1 . .
    H H11A 1.1027 0.1317 0.2093 0.081 Uiso calc R 1 1 . .
    H H11B 1.0490 0.1505 0.2535 0.081 Uiso calc R 1 1 . .
    H H11C 0.9898 0.0752 0.2198 0.081 Uiso calc R 1 1 . .
    C C12 1.1517(4) -0.0858(5) 0.2119(2) 0.0426(17) Uani d . 1 1 . .
    H H12A 1.2066 -0.0488 0.1947 0.051 Uiso calc R 1 1 . .
    H H12B 1.1844 -0.1537 0.2236 0.051 Uiso calc R 1 1 . .
    C C13 1.0478(5) -0.0796(5) 0.1485(2) 0.0392(17) Uani d . 1 1 . .
    H H13 1.1029 -0.0336 0.1377 0.047 Uiso calc R 1 1 . .
    C C14 0.9534(5) -0.1038(5) 0.1222(2) 0.0340(15) Uani d . 1 1 . .
    C C15 0.9413(5) -0.0561(5) 0.0826(2) 0.0359(16) Uani d . 1 1 . .
    H H15 0.9962 -0.0092 0.0723 0.043 Uiso calc R 1 1 . .
    C C16 0.8510(5) -0.0761(5) 0.0583(2) 0.0361(16) Uani d . 1 1 . .
    C C17 0.7708(5) -0.1491(5) 0.0727(2) 0.0406(17) Uani d . 1 1 . .
    H H17 0.7100 -0.1646 0.0560 0.049 Uiso calc R 1 1 . .
    C C18 0.7804(5) -0.1982(5) 0.1111(2) 0.0352(16) Uani d . 1 1 . .
    C C19 0.8699(5) -0.1780(5) 0.1381(2) 0.0329(15) Uani d . 1 1 . .
loop_
    _atom_site_aniso_label
    _atom_site_aniso_U_11
    _atom_site_aniso_U_22
    _atom_site_aniso_U_33
    _atom_site_aniso_U_12
    _atom_site_aniso_U_13
    _atom_site_aniso_U_23
    I1 0.0476(3) 0.1081(5) 0.0458(3) 0.0294(3) 0.0003(3) -0.0007(3)
    I2 0.0508(3) 0.0558(3) 0.0292(2) 0.0012(2) -0.0041(2) -0.0020(2)
    I3 0.0643(3) 0.0714(4) 0.0516(4) 0.0043(2) -0.0106(3) 0.0231(3)
    I4 0.0551(3) 0.0626(3) 0.0631(4) -0.0240(2) -0.0120(3) 0.0108(3)
    O1 0.041(3) 0.078(3) 0.031(3) 0.007(2) -0.005(2) -0.010(3)
    O2 0.049(3) 0.056(3) 0.037(3) -0.012(2) -0.002(2) 0.005(2)
    N1 0.038(3) 0.053(4) 0.035(4) -0.002(3) 0.009(3) -0.007(3)
    N2 0.044(3) 0.055(4) 0.027(4) 0.000(3) -0.002(3) -0.008(3)
    C1 0.030(4) 0.043(4) 0.028(4) -0.009(3) 0.005(3) 0.003(3)
    C2 0.029(4) 0.052(4) 0.033(4) -0.001(3) 0.002(3) 0.002(3)
    C3 0.044(4) 0.034(4) 0.032(4) -0.004(3) 0.006(3) -0.004(3)
    C4 0.042(4) 0.037(4) 0.022(4) -0.006(3) 0.006(3) 0.005(3)
    C5 0.030(3) 0.043(4) 0.027(4) -0.002(3) 0.004(3) 0.007(3)
    C6 0.039(4) 0.032(4) 0.023(4) -0.001(3) 0.006(3) 0.000(3)
    C7 0.047(4) 0.034(4) 0.030(4) -0.002(3) 0.004(3) -0.005(3)
    C8 0.047(4) 0.053(4) 0.031(4) -0.001(3) 0.002(3) -0.009(4)
    C9 0.038(4) 0.050(4) 0.027(4) -0.002(3) -0.002(3) -0.009(3)
    C10 0.046(5) 0.103(7) 0.051(6) -0.016(4) -0.008(4) -0.033(5)
    C11 0.069(5) 0.054(5) 0.038(5) 0.002(4) 0.008(4) 0.001(4)
    C12 0.030(4) 0.066(5) 0.032(4) -0.003(3) -0.002(3) -0.011(4)
    C13 0.036(4) 0.043(4) 0.038(5) 0.003(3) 0.003(3) -0.016(4)
    C14 0.034(4) 0.038(4) 0.030(4) -0.002(3) -0.002(3) -0.003(3)
    C15 0.040(4) 0.032(4) 0.036(4) 0.001(3) 0.005(3) -0.001(3)
    C16 0.039(4) 0.034(4) 0.035(4) 0.010(3) -0.002(3) 0.000(3)
    C17 0.035(4) 0.044(4) 0.043(5) 0.000(3) -0.009(3) -0.002(4)
    C18 0.037(4) 0.031(4) 0.038(4) -0.007(3) 0.000(3) -0.005(3)
    C19 0.040(4) 0.024(4) 0.034(4) 0.002(3) 0.005(3) -0.004(3)
_geom_special_details
;
 All esds (except the esd in the dihedral angle between two l.s. planes)
 are estimated using the full covariance matrix.  The cell esds are taken
 into account individually in the estimation of esds in distances, angles
 and torsion angles; correlations between esds in cell parameters are only
 used when they are defined by crystal symmetry.  An approximate (isotropic)
 treatment of cell esds is used for estimating esds involving l.s. planes.
;
loop_
    _geom_bond_atom_site_label_1
    _geom_bond_atom_site_label_2
    _geom_bond_site_symmetry_2
    _geom_bond_distance
    _geom_bond_publ_flag
    I1 C2 . 2.091(6) ?
    I2 C4 . 2.098(6) ?
    I3 C16 . 2.081(6) ?
    I4 C18 . 2.090(6) ?
    O1 C1 . 1.301(7) ?
    O1 H1 . 0.8203 ?
    O2 C19 . 1.312(7) ?
    O2 H2 . 0.8201 ?
    N1 C7 . 1.278(8) ?
    N1 C8 . 1.452(7) ?
    N1 H1A . 0.7184 ?
    N2 C13 . 1.259(8) ?
    N2 C12 . 1.474(7) ?
    N2 H1B . 0.8984 ?
    C1 C2 . 1.416(8) ?
    C1 C6 . 1.426(8) ?
    C2 C3 . 1.376(8) ?
    C3 C4 . 1.403(8) ?
    C3 H3 . 0.9300 ?
    C4 C5 . 1.364(8) ?
    C5 C6 . 1.396(8) ?
    C5 H5 . 0.9300 ?
    C6 C7 . 1.427(8) ?
    C7 H7 . 0.9300 ?
    C8 C9 . 1.550(8) ?
    C8 H8A . 0.9700 ?
    C8 H8B . 0.9700 ?
    C9 C11 . 1.522(8) ?
    C9 C10 . 1.526(8) ?
    C9 C12 . 1.530(8) ?
    C10 H10A . 0.9600 ?
    C10 H10B . 0.9600 ?
    C10 H10C . 0.9600 ?
    C11 H11A . 0.9600 ?
    C11 H11B . 0.9600 ?
    C11 H11C . 0.9600 ?
    C12 H12A . 0.9700 ?
    C12 H12B . 0.9700 ?
    C13 C14 . 1.452(8) ?
    C13 H13 . 0.9300 ?
    C14 C15 . 1.388(8) ?
    C14 C19 . 1.436(8) ?
    C15 C16 . 1.367(8) ?
    C15 H15 . 0.9300 ?
    C16 C17 . 1.383(8) ?
    C17 C18 . 1.359(8) ?
    C17 H17 . 0.9300 ?
    C18 C19 . 1.408(8) ?
loop_
    _geom_angle_atom_site_label_1
    _geom_angle_atom_site_label_2
    _geom_angle_atom_site_label_3
    _geom_angle_site_symmetry_1
    _geom_angle_site_symmetry_3
    _geom_angle
    _geom_angle_publ_flag
    C1 O1 H1 . . 110.0 ?
    C19 O2 H2 . . 109.8 ?
    C7 N1 C8 . . 122.8(6) ?
    C7 N1 H1A . . 115.1 ?
    C8 N1 H1A . . 121.8 ?
    C13 N2 C12 . . 121.2(6) ?
    C13 N2 H1B . . 129.4 ?
    C12 N2 H1B . . 108.7 ?
    O1 C1 C2 . . 120.8(6) ?
    O1 C1 C6 . . 122.4(6) ?
    C2 C1 C6 . . 116.7(6) ?
    C3 C2 C1 . . 122.2(6) ?
    C3 C2 I1 . . 119.6(5) ?
    C1 C2 I1 . . 118.2(5) ?
    C2 C3 C4 . . 119.5(6) ?
    C2 C3 H3 . . 120.2 ?
    C4 C3 H3 . . 120.2 ?
    C5 C4 C3 . . 120.0(6) ?
    C5 C4 I2 . . 121.6(5) ?
    C3 C4 I2 . . 118.4(4) ?
    C4 C5 C6 . . 121.3(6) ?
    C4 C5 H5 . . 119.3 ?
    C6 C5 H5 . . 119.3 ?
    C5 C6 C1 . . 120.1(5) ?
    C5 C6 C7 . . 120.9(6) ?
    C1 C6 C7 . . 119.0(6) ?
    N1 C7 C6 . . 121.5(6) ?
    N1 C7 H7 . . 119.2 ?
    C6 C7 H7 . . 119.2 ?
    N1 C8 C9 . . 113.2(5) ?
    N1 C8 H8A . . 108.9 ?
    C9 C8 H8A . . 108.9 ?
    N1 C8 H8B . . 108.9 ?
    C9 C8 H8B . . 108.9 ?
    H8A C8 H8B . . 107.8 ?
    C11 C9 C10 . . 109.2(5) ?
    C11 C9 C12 . . 110.9(5) ?
    C10 C9 C12 . . 107.3(5) ?
    C11 C9 C8 . . 111.4(5) ?
    C10 C9 C8 . . 109.4(6) ?
    C12 C9 C8 . . 108.6(5) ?
    C9 C10 H10A . . 109.5 ?
    C9 C10 H10B . . 109.5 ?
    H10A C10 H10B . . 109.5 ?
    C9 C10 H10C . . 109.5 ?
    H10A C10 H10C . . 109.5 ?
    H10B C10 H10C . . 109.5 ?
    C9 C11 H11A . . 109.5 ?
    C9 C11 H11B . . 109.5 ?
    H11A C11 H11B . . 109.5 ?
    C9 C11 H11C . . 109.5 ?
    H11A C11 H11C . . 109.5 ?
    H11B C11 H11C . . 109.5 ?
    N2 C12 C9 . . 112.8(5) ?
    N2 C12 H12A . . 109.0 ?
    C9 C12 H12A . . 109.0 ?
    N2 C12 H12B . . 109.0 ?
    C9 C12 H12B . . 109.0 ?
    H12A C12 H12B . . 107.8 ?
    N2 C13 C14 . . 122.8(6) ?
    N2 C13 H13 . . 118.6 ?
    C14 C13 H13 . . 118.6 ?
    C15 C14 C19 . . 119.4(6) ?
    C15 C14 C13 . . 121.8(6) ?
    C19 C14 C13 . . 118.8(6) ?
    C16 C15 C14 . . 122.0(6) ?
    C16 C15 H15 . . 119.0 ?
    C14 C15 H15 . . 119.0 ?
    C15 C16 C17 . . 119.4(6) ?
    C15 C16 I3 . . 122.2(5) ?
    C17 C16 I3 . . 118.4(5) ?
    C18 C17 C16 . . 120.2(6) ?
    C18 C17 H17 . . 119.9 ?
    C16 C17 H17 . . 119.9 ?
    C17 C18 C19 . . 122.9(6) ?
    C17 C18 I4 . . 119.6(5) ?
    C19 C18 I4 . . 117.6(5) ?
    O2 C19 C18 . . 122.7(6) ?
    O2 C19 C14 . . 121.2(6) ?
    C18 C19 C14 . . 116.1(6) ?
loop_
    _geom_hbond_atom_site_label_D
    _geom_hbond_atom_site_label_H
    _geom_hbond_atom_site_label_A
    _geom_hbond_site_symmetry_A
    _geom_hbond_distance_DH
    _geom_hbond_distance_HA
    _geom_hbond_distance_DA
    _geom_hbond_angle_DHA
    _geom_hbond_publ_flag
    N1 H1A O1 . 0.72 1.90 2.526(6) 145 y
    O2 H2 N2 . 0.82 1.82 2.548(6) 148 y
