# Supplementary material for: 2-((E)-{3-[(E)-2-Hy­droxy-3,5-diiodo­benzyl­idene­amino]-2,2-dimethyl­prop­yl}imino­meth­yl)-4,6-diiodo­phenol
Source: Acta Crystallogr Sect E Struct Rep Online. 2012 Feb 4;68(Pt 3):o564. doi: 10.1107/S1600536812003704 (PMC3297293; doi:10.1107/S1600536812003704)
Supplement: Supplementary file 2 [file e-68-0o564-Isup2.hkl]

# 
# h,k,l, Fc-squared, Fo-squared, sigma(Fo-squared) and status flag 
# 
data_I
_shelx_title ' LIIR in Pbca' 
_shelx_refln_list_code          4 
_shelx_F_calc_maximum     1230.69 
_exptl_crystal_F_000      2992.00 
_reflns_d_resolution_high  0.7597 
 
loop_ 
 _symmetry_equiv_pos_as_xyz 
 'x, y, z' 
 'x+1/2, -y+1/2, -z' 
 '-x, y+1/2, -z+1/2' 
 '-x+1/2, -y, z+1/2' 
 '-x, -y, -z' 
 '-x-1/2, y-1/2, z' 
 'x, -y-1/2, z-1/2' 
 'x-1/2, y, -z-1/2' 
 
_cell_length_a    12.2057 
_cell_length_b    11.8169 
_cell_length_c    31.8157 
_cell_angle_alpha  90.000 
_cell_angle_beta   90.000 
_cell_angle_gamma  90.000 
 
_shelx_F_squared_multiplier     1.000 
 
loop_ 
 _refln_index_h 
 _refln_index_k 
 _refln_index_l 
 _refln_F_squared_calc 
 _refln_F_squared_meas 
 _refln_F_squared_sigma 
 _refln_observed_status 
   2   0   0      264.49      315.34     89.13 o 
   4   0   0    34347.02    33036.68    732.33 o 
   6   0   0   794302.38   742251.44  13517.66 o 
   8   0   0    46599.00    46436.05   1346.78 o 
  10   0   0    53302.49    51678.12   1858.52 o 
  12   0   0    15709.67    17079.45   1863.92 o 
  14   0   0    12636.85    15315.59   2485.23 o 
  16   0   0     3269.40     2844.54   1571.98 o 
   2   1   0     3122.78     3477.30    138.90 o 
   4   1   0    20657.18    20313.49    412.82 o 
   6   1   0    71385.99    72575.16   1289.88 o 
   8   1   0     5421.78     4569.75    427.96 o 
  10   1   0     7448.59     6897.25    627.98 o 
  12   1   0    12957.71    14114.92    962.79 o 
  14   1   0      856.65      772.94    925.17 o 
  16   1   0      191.96      825.14    968.60 o 
   0   2   0    95707.52    99012.95   1691.27 o 
   2   2   0     6190.33     7098.36    199.93 o 
   4   2   0    25686.81    26230.59    516.01 o 
   6   2   0    54072.30    54697.67   1130.46 o 
   8   2   0      999.11      777.86    300.68 o 
  10   2   0    12279.03    11978.31    784.61 o 
  12   2   0     1707.35     1294.42   1155.53 o 
  14   2   0      420.37      214.77    857.29 o 
   2   3   0    55810.70    56011.61    781.30 o 
   4   3   0    15691.29    14788.60    429.39 o 
   6   3   0     5977.50     5110.00    346.22 o 
   8   3   0    11310.86    11754.79    514.28 o 
  10   3   0     4521.52     4539.24    467.30 o 
  12   3   0     3506.75     4143.50    782.55 o 
  14   3   0      471.10     1593.15    743.11 o 
   0   4   0   135211.20   135017.89   2553.97 o 
   2   4   0   146287.20   150214.14   1940.12 o 
   4   4   0    69420.96    70749.29   1076.03 o 
   6   4   0    96105.15    96571.82   1544.81 o 
   8   4   0     9970.03    10240.97    543.60 o 
  10   4   0      367.08      339.07    394.43 o 
  12   4   0    13379.42    13054.85   1272.80 o 
  14   4   0      649.39     -212.31    921.65 o 
   2   5   0    33831.01    32828.65    801.06 o 
   4   5   0    70752.59    69062.10   1089.28 o 
   6   5   0     8977.74     9436.76    455.01 o 
   8   5   0     1062.89     1176.89    284.05 o 
  10   5   0    27605.21    27203.97   1220.64 o 
  12   5   0      911.45     1302.41    523.99 o 
  14   5   0      406.65     1038.50    661.62 o 
   0   6   0   163113.34   159222.88   3687.79 o 
   2   6   0      207.84      -44.35    214.19 o 
   4   6   0    10244.25    10664.17    443.36 o 
   6   6   0    41311.08    39062.61    891.51 o 
   8   6   0      492.48      466.56    326.80 o 
  10   6   0      496.18      851.34    437.34 o 
  12   6   0       16.14       11.66    450.97 o 
  14   6   0     2453.95     2381.55   1189.45 o 
   2   7   0    30139.77    30203.61    959.87 o 
   4   7   0    92596.75    93043.96   1595.33 o 
   6   7   0    21835.59    21702.98    855.99 o 
   8   7   0     4656.37     4133.42    548.10 o 
  10   7   0    32694.57    32733.62   1179.48 o 
  12   7   0     2544.06     3530.49    660.88 o 
  14   7   0     1612.72      698.13    894.31 o 
   0   8   0    10203.40     8596.15    801.16 o 
   2   8   0    19631.52    19780.73   1154.95 o 
   4   8   0     6422.75     6856.21    491.34 o 
   6   8   0      436.68      397.17    330.09 o 
   8   8   0     1558.08     2258.21    431.23 o 
  10   8   0     1978.93     2489.33    519.05 o 
  12   8   0     1394.24     1621.45    833.84 o 
   2   9   0     6241.47     6306.24    590.45 o 
   4   9   0    13562.91    13601.14    786.74 o 
   6   9   0     6383.04     7505.07    658.41 o 
   8   9   0     3109.49     4177.95    950.80 o 
  10   9   0     3552.84     3541.82    848.40 o 
  12   9   0     3069.42     2204.25   1094.72 o 
   0  10   0    44668.96    44898.12   3660.47 o 
   2  10   0     1544.03      931.57    553.76 o 
   4  10   0     2618.83     2282.29    432.70 o 
   6  10   0    13812.64    14633.96   1054.41 o 
   8  10   0      561.81     -134.79    565.79 o 
  10  10   0      520.70     -556.03    556.03 o 
  12  10   0      232.32     -562.80    670.67 o 
   2  11   0     9346.91    10120.82    879.97 o 
   4  11   0     2072.71     1706.56    551.52 o 
   6  11   0     3211.38     4899.62    815.17 o 
   8  11   0     4425.27     5995.27    975.86 o 
  10  11   0       15.06       30.54    685.14 o 
   0  12   0    12893.38    11632.66   2051.06 o 
   2  12   0     2446.17     1663.84    773.28 o 
   4  12   0     2471.02     2561.11    653.05 o 
   6  12   0     4300.30     4705.90    884.88 o 
   8  12   0      425.93     1252.83    744.21 o 
  10  12   0       14.02     -414.21    759.05 o 
   2  13   0      179.01     -247.50    746.28 o 
   4  13   0     3960.08     3991.53    758.84 o 
   6  13   0       27.46      114.24   1010.56 o 
   8  13   0     1414.31     1604.57    984.69 o 
   0  14   0      176.72     -149.71   1122.84 o 
   2  14   0     1171.83     1489.80    981.79 o 
   4  14   0      526.87     -227.12    848.88 o 
   6  14   0      104.81     -730.45    730.45 o 
   2  15   0       23.14      293.76   1205.19 o 
   4  15   0     1424.55     1212.67   1482.15 o 
   1   1   1      288.77       11.02     28.52 o 
   2   1   1     3191.26     3295.49    104.70 o 
   3   1   1   338547.13   328715.63   2541.03 o 
   4   1   1    29229.29    29957.62    368.48 o 
   5   1   1     3113.15     2676.79    167.07 o 
   6   1   1     1182.33     1192.74    168.98 o 
   7   1   1        4.60       28.12    140.73 o 
   8   1   1     4247.31     4095.34    261.32 o 
   9   1   1    27697.77    27619.03    715.49 o 
  10   1   1     1372.72     1097.97    277.27 o 
  11   1   1     2873.42     3798.05    491.59 o 
  12   1   1      160.44       69.42    455.28 o 
  13   1   1     1755.35     1500.54    482.57 o 
  14   1   1      332.62     1421.04    636.43 o 
  15   1   1       49.78      -58.48    620.02 o 
  16   1   1       15.98     1001.50    680.51 o 
   0   2   1     3816.82     3942.90    150.61 o 
   1   2   1     8929.53     8771.43    163.80 o 
   2   2   1     8309.58     8454.38    145.75 o 
   3   2   1     9331.75     8925.42    184.63 o 
   4   2   1     8010.06     7731.97    207.34 o 
   5   2   1      644.68      620.02    113.67 o 
   6   2   1    14568.47    14235.99    357.50 o 
   7   2   1    65646.47    64548.29    935.22 o 
   8   2   1      234.71      458.92    194.34 o 
   9   2   1     7385.35     6994.37    347.18 o 
  10   2   1      414.47      303.75    222.50 o 
  11   2   1      552.91      485.38    299.78 o 
  12   2   1     1962.59     2030.19    390.64 o 
  13   2   1     7160.59     7238.92    577.23 o 
  14   2   1        5.78      -27.98    557.10 o 
  15   2   1      383.64      986.12    680.73 o 
   1   3   1   179631.95   187817.98   1583.86 o 
   2   3   1   155491.23   159635.59   1348.02 o 
   3   3   1     2578.38     2605.50    130.58 o 
   4   3   1    62493.20    63444.43    706.16 o 
   5   3   1    93836.98    92394.91    981.33 o 
   6   3   1      665.48      429.50    126.84 o 
   7   3   1     1606.49     1859.63    202.25 o 
   8   3   1    16323.50    16200.46    427.83 o 
   9   3   1     7876.98     7602.63    327.15 o 
  10   3   1     1001.39      964.60    235.76 o 
  11   3   1     4374.32     4620.57    388.44 o 
  12   3   1        3.67     -115.37    317.23 o 
  13   3   1     8440.71     9346.24    677.92 o 
  14   3   1      801.67     1019.84    415.90 o 
  15   3   1     1473.34     1482.66    736.01 o 
   0   4   1    15091.73    15544.91    412.75 o 
   1   4   1    33882.31    33830.98    465.21 o 
   2   4   1      105.82      -84.92     93.33 o 
   3   4   1    22820.28    23015.09    340.72 o 
   4   4   1    20274.12    19559.81    383.88 o 
   5   4   1      318.91      224.38    135.05 o 
   6   4   1     8380.67     8060.50    285.23 o 
   7   4   1    81138.43    79235.82    964.13 o 
   8   4   1      116.81       24.79    179.14 o 
   9   4   1    12991.61    13022.56    467.00 o 
  10   4   1    10163.59    10526.45    549.55 o 
  11   4   1       57.19     -100.02    271.50 o 
  12   4   1      871.83      597.96    342.13 o 
  13   4   1     6254.72     6815.97    624.14 o 
  14   4   1      390.58      488.89    415.35 o 
  15   4   1      274.29     -575.89    582.78 o 
   1   5   1     3456.95     3617.14    200.62 o 
   2   5   1    75810.45    74939.95    955.30 o 
   3   5   1   198712.02   195559.80   1825.76 o 
   4   5   1    24363.54    24179.14    388.22 o 
   5   5   1        0.17      -65.78    130.80 o 
   6   5   1       42.90        6.46    142.66 o 
   7   5   1     5360.18     5310.59    267.36 o 
   8   5   1    15586.13    15525.20    442.89 o 
   9   5   1     5631.99     5026.45    360.91 o 
  10   5   1     4697.26     4947.79    433.44 o 
  11   5   1     1499.64     1669.86    349.17 o 
  12   5   1      329.78      272.51    341.48 o 
  13   5   1     4349.72     5196.66    589.34 o 
  14   5   1      664.73     1336.05    483.20 o 
  15   5   1        0.41      361.44    464.50 o 
   0   6   1       50.98     -178.38    203.22 o 
   1   6   1    39670.16    39891.04    682.77 o 
   2   6   1        7.22      -52.10    151.76 o 
   3   6   1      922.30      913.75    152.02 o 
   4   6   1      574.08      379.57    149.37 o 
   5   6   1     9335.19     9195.95    336.84 o 
   6   6   1      441.60      247.52    186.26 o 
   7   6   1    27698.78    27559.37    574.63 o 
   8   6   1      889.26      787.32    239.71 o 
   9   6   1     1819.87     1609.72    275.14 o 
  10   6   1     3324.83     3378.10    391.06 o 
  11   6   1      901.15     1070.15    341.63 o 
  12   6   1       97.18      606.62    360.55 o 
  13   6   1     3097.41     3021.15    506.20 o 
  14   6   1      940.52      830.43    529.45 o 
   1   7   1      537.18      314.24    148.29 o 
   2   7   1    17880.64    17891.59    477.98 o 
   3   7   1    31464.99    30924.85    558.14 o 
   4   7   1     8051.87     7898.23    281.38 o 
   5   7   1    19553.82    20148.69    476.24 o 
   6   7   1      920.77      983.04    277.22 o 
   7   7   1      934.84     1073.39    243.48 o 
   8   7   1     2355.21     2338.75    294.80 o 
   9   7   1     4948.41     5552.99    381.50 o 
  10   7   1      513.09      383.65    275.82 o 
  11   7   1    10023.21     8921.72    579.65 o 
  12   7   1        2.25     -210.95    379.50 o 
  13   7   1      589.28      384.80    512.87 o 
  14   7   1      114.36      263.03    581.70 o 
   0   8   1     3598.96     3736.08    412.78 o 
   1   8   1       58.91     -191.14    208.02 o 
   2   8   1     1618.17     1669.38    233.36 o 
   3   8   1     1336.24     1398.37    234.03 o 
   4   8   1        1.47      -82.40    170.52 o 
   5   8   1     2758.07     2760.45    251.94 o 
   6   8   1     1218.38     1000.32    238.23 o 
   7   8   1     1285.85     1397.61    257.57 o 
   8   8   1     3940.43     3873.45    335.72 o 
   9   8   1      981.45      939.89    388.74 o 
  10   8   1       43.54      -57.79    298.72 o 
  11   8   1     1016.25     1187.33    433.86 o 
  12   8   1      205.74     -168.20    509.85 o 
  13   8   1       84.83     -421.57    593.65 o 
   1   9   1    14981.95    14305.17    579.29 o 
   2   9   1      163.50      -57.95    203.25 o 
   3   9   1     5292.67     5209.96    335.53 o 
   4   9   1     1196.01      990.20    243.77 o 
   5   9   1     3780.91     3680.41    326.52 o 
   6   9   1      194.16      417.69    251.10 o 
   7   9   1      665.34     1301.48    345.69 o 
   8   9   1        1.88      -83.69    318.84 o 
   9   9   1        0.26     -349.56    349.56 o 
  10   9   1       38.13       24.55    379.98 o 
  11   9   1      629.80      258.23    463.70 o 
  12   9   1        7.29     -149.66    566.05 o 
  13   9   1      431.92      586.53    694.40 o 
   0  10   1     2656.46     1869.45    519.73 o 
   1  10   1       64.96       63.88    286.40 o 
   2  10   1     1386.40     1448.88    365.65 o 
   3  10   1     2469.89     2437.46    312.38 o 
   4  10   1      294.66      287.64    233.39 o 
   5  10   1     5727.48     5844.53    413.21 o 
   6  10   1     2721.91     3148.07    612.86 o 
   7  10   1     2031.87     1941.24    533.40 o 
   8  10   1     1673.52     1702.20    478.60 o 
   9  10   1     3087.87     2194.31    527.59 o 
  10  10   1       28.40     -204.49    416.21 o 
  11  10   1     1546.36     1322.18    504.46 o 
  12  10   1     1326.69      765.85    541.21 o 
   1  11   1      595.89     1133.52    403.91 o 
   2  11   1       47.41      -37.53    323.39 o 
   3  11   1    43977.79    43219.14   1119.64 o 
   4  11   1      702.46      702.93    389.25 o 
   5  11   1      213.65      665.04    339.08 o 
   6  11   1        0.39     -338.62    338.62 o 
   7  11   1      226.68      608.90    416.87 o 
   8  11   1      224.99      108.12    427.19 o 
   9  11   1     5184.36     4637.10    637.70 o 
  10  11   1      100.94      -54.36    483.20 o 
  11  11   1     1584.56     1190.60    557.10 o 
   0  12   1     4206.22     3331.30   2290.60 o 
   1  12   1     2137.00     2525.49    641.78 o 
   2  12   1      861.73      404.74    418.32 o 
   3  12   1     1209.75      578.09    390.76 o 
   4  12   1      781.86      674.39    396.75 o 
   5  12   1       38.84     -110.11    382.80 o 
   6  12   1     2183.28     1954.74    526.59 o 
   7  12   1     2666.41     2449.71    547.56 o 
   8  12   1      574.31     1015.48    501.93 o 
   9  12   1     1861.26     1017.64    536.06 o 
  10  12   1      391.68      197.27    562.72 o 
   1  13   1        0.50      -82.79    555.10 o 
   2  13   1     1018.33      551.76    573.52 o 
   3  13   1        2.97      291.10    389.95 o 
   4  13   1      205.88      -53.18    447.94 o 
   5  13   1       33.20     -408.27    562.51 o 
   6  13   1       81.75      508.47    540.44 o 
   7  13   1      153.88     -443.36    522.12 o 
   8  13   1      460.34      -79.24    612.12 o 
   0  14   1      761.97      683.69    880.02 o 
   1  14   1       88.22     -102.81    544.42 o 
   2  14   1      330.24      667.90    604.08 o 
   3  14   1        6.15     -523.72    523.72 o 
   4  14   1     1221.89      587.88    879.49 o 
   5  14   1       45.04     -603.13    603.13 o 
   6  14   1      672.93     -272.01    970.25 o 
   1  15   1      901.71      458.48    627.81 o 
   2  15   1       72.78     -618.77    618.77 o 
   3  15   1      135.02     1164.50   1092.58 o 
   4  15   1       77.34      323.92    920.10 o 
   1   0   2       90.62      -30.53     30.53 o 
   2   0   2     3365.38     3536.32    137.74 o 
   3   0   2      160.05      -13.61    135.50 o 
   4   0   2    27080.33    26358.11    590.87 o 
   5   0   2      161.18      217.43    188.01 o 
   6   0   2   131073.20   127751.19   2108.76 o 
   7   0   2    19912.84    19380.82    546.36 o 
   8   0   2    11900.30    12064.52    507.16 o 
   9   0   2     6945.72     7248.50    534.30 o 
  10   0   2      338.48      365.61    648.27 o 
  11   0   2      169.83     -232.64    328.91 o 
  12   0   2      649.63      493.51    405.00 o 
  13   0   2     4376.22     5097.85    669.04 o 
  14   0   2     6862.29     9013.07   1430.90 o 
  15   0   2     2041.58     1265.19    979.19 o 
  16   0   2      933.26      713.71    965.13 o 
   1   1   2    16034.28    14863.50    155.68 o 
   2   1   2    23896.38    23548.79    220.70 o 
   3   1   2   256948.64   253582.77   1903.54 o 
   4   1   2    15749.55    15453.16    269.43 o 
   5   1   2    49442.25    49968.61    682.95 o 
   6   1   2    43313.23    41283.66    658.16 o 
   7   1   2    41028.29    39185.78    627.88 o 
   8   1   2    35302.53    34861.24    644.35 o 
   9   1   2    72841.02    69489.18   1023.63 o 
  10   1   2     7310.30     7676.58    531.21 o 
  11   1   2    11174.44    11573.98    504.17 o 
  12   1   2     2622.74     2936.68    350.94 o 
  13   1   2     5255.30     4813.33    619.07 o 
  14   1   2     2184.39     2173.04    682.77 o 
  15   1   2     4971.52     4952.62    910.96 o 
   0   2   2     3123.90     3249.08    120.95 o 
   1   2   2     5692.36     5788.62    119.28 o 
   2   2   2   150574.56   153718.22   1062.33 o 
   3   2   2     1054.01     1111.82     97.53 o 
   4   2   2    81564.45    80733.91    769.53 o 
   5   2   2       20.84      -28.89     97.77 o 
   6   2   2    13901.91    13741.33    390.66 o 
   7   2   2    23277.07    22646.11    536.87 o 
   8   2   2    17255.20    17563.40    504.85 o 
   9   2   2     5125.88     4757.68    332.57 o 
  10   2   2       11.43      362.56    258.50 o 
  11   2   2      133.94      176.71    238.42 o 
  12   2   2     6027.36     5723.60    753.79 o 
  13   2   2     3899.32     3594.88    471.20 o 
  14   2   2        8.91      418.17    443.93 o 
  15   2   2     1252.21     1405.99    690.04 o 
   1   3   2   157176.06   162920.73   1464.81 o 
   2   3   2     3089.17     3400.80    129.12 o 
   3   3   2    91170.79    90084.19    856.14 o 
   4   3   2      411.92      390.05    114.05 o 
   5   3   2    29843.26    30322.40    449.29 o 
   6   3   2     2603.96     2731.95    184.08 o 
   7   3   2    21829.54    21668.90    504.10 o 
   8   3   2      376.71      163.03    179.85 o 
   9   3   2    42898.11    42795.40    764.56 o 
  10   3   2        5.32      -34.99    264.37 o 
  11   3   2      454.23      477.80    275.54 o 
  12   3   2      504.34      295.01    345.88 o 
  13   3   2     2300.75     2382.46    452.51 o 
  14   3   2      236.37       96.35    455.78 o 
  15   3   2     2680.93     2740.61    819.90 o 
   0   4   2    46536.09    46178.69    784.38 o 
   1   4   2    17863.32    17862.00    325.94 o 
   2   4   2    57975.36    57699.67    603.44 o 
   3   4   2     8851.77     8828.34    222.68 o 
   4   4   2    30303.17    29163.79    430.05 o 
   5   4   2    16556.36    16143.36    365.02 o 
   6   4   2    26452.85    26341.96    473.51 o 
   7   4   2    15403.79    14999.30    490.83 o 
   8   4   2    28479.87    27565.51    728.43 o 
   9   4   2     2056.00     1488.77    297.02 o 
  10   4   2      778.59      671.28    289.52 o 
  11   4   2     4457.56     3950.67    462.43 o 
  12   4   2     4814.53     4371.62    458.15 o 
  13   4   2     4320.17     5209.46    569.65 o 
  14   4   2      430.69      769.31    435.17 o 
  15   4   2       73.88     -583.43    583.73 o 
   1   5   2      460.15      467.90    104.73 o 
   2   5   2     4595.24     4745.66    216.90 o 
   3   5   2    21836.86    22172.57    380.66 o 
   4   5   2     1198.41     1219.01    141.65 o 
   5   5   2      482.81      372.08    142.91 o 
   6   5   2     9568.46     9782.58    328.78 o 
   7   5   2     2048.53     1910.92    210.18 o 
   8   5   2     4948.02     4985.79    285.50 o 
   9   5   2     1981.44     1978.39    288.11 o 
  10   5   2     3381.27     2517.56    360.62 o 
  11   5   2       27.87     -298.95    298.95 o 
  12   5   2     1471.77     1491.58    391.49 o 
  13   5   2      422.86      698.43    387.47 o 
  14   5   2      653.33      384.16    426.89 o 
  15   5   2      267.58      339.93    558.28 o 
   0   6   2   170882.33   172026.59   2429.21 o 
   1   6   2    60713.08    59905.22    868.81 o 
   2   6   2     7495.23     7830.20    287.70 o 
   3   6   2      554.51      398.01    136.69 o 
   4   6   2     9861.81    10157.99    312.30 o 
   5   6   2    36499.62    37404.63    646.31 o 
   6   6   2    27931.34    28472.27    582.52 o 
   7   6   2    17928.09    17069.25    470.50 o 
   8   6   2     6014.16     6408.93    370.00 o 
   9   6   2       37.37        4.07    228.48 o 
  10   6   2      779.67      196.03    309.17 o 
  11   6   2     9862.31    11079.11    639.48 o 
  12   6   2       47.63     -137.12    363.96 o 
  13   6   2     2756.53     2625.45    506.64 o 
  14   6   2     2618.45     2489.03    612.52 o 
   1   7   2     5832.24     5791.30    293.78 o 
   2   7   2      217.92       61.80    146.07 o 
   3   7   2      802.31      585.56    173.00 o 
   4   7   2    22083.34    21466.99    479.38 o 
   5   7   2     1472.82     1506.39    213.97 o 
   6   7   2    11307.54    11619.04    429.29 o 
   7   7   2     1109.41     1256.27    250.58 o 
   8   7   2     4879.73     5052.27    349.60 o 
   9   7   2     1380.34     1127.70    278.91 o 
  10   7   2     7241.88     7102.41    436.19 o 
  11   7   2       85.52      -65.76    333.82 o 
  12   7   2     1918.48     2144.68    478.76 o 
  13   7   2        1.56     -179.57    509.81 o 
  14   7   2      146.11     -301.64    554.08 o 
   0   8   2     1263.13      635.82    302.63 o 
   1   8   2    40671.34    40577.93    742.72 o 
   2   8   2    50625.34    50417.14   1043.72 o 
   3   8   2      992.78     1044.21    212.84 o 
   4   8   2    15940.83    15855.71    482.89 o 
   5   8   2    37961.71    38846.89    971.36 o 
   6   8   2     2116.30     2085.66    260.63 o 
   7   8   2     5711.79     5641.50    361.35 o 
   8   8   2     5539.78     6083.17    434.99 o 
   9   8   2     1488.31      894.31    316.28 o 
  10   8   2        1.12      -71.60    290.01 o 
  11   8   2    10271.02    10667.60    647.42 o 
  12   8   2     2371.95     2266.36    710.56 o 
  13   8   2      310.41     -324.56    593.88 o 
   1   9   2      588.89      444.08    227.70 o 
   2   9   2     3540.18     3599.29    284.61 o 
   3   9   2     3437.09     3466.34    285.49 o 
   4   9   2      258.96      380.26    251.16 o 
   5   9   2       10.18      202.31    246.56 o 
   6   9   2     3351.67     3100.50    333.42 o 
   7   9   2      787.18     1086.42    296.72 o 
   8   9   2     4852.32     4128.20    464.44 o 
   9   9   2      488.33     -160.79    348.77 o 
  10   9   2      512.19      854.08    409.13 o 
  11   9   2        6.83     -110.31    402.46 o 
  12   9   2      284.93     -328.41    676.60 o 
  13   9   2       94.87     -656.22    656.22 o 
   0  10   2     3147.39     3068.50    596.72 o 
   1  10   2     6138.05     6638.72    460.29 o 
   2  10   2     2670.87     2494.03    402.34 o 
   3  10   2      899.03      786.46    260.65 o 
   4  10   2      193.66      205.07    236.63 o 
   5  10   2     6960.92     7436.54    495.04 o 
   6  10   2     3066.52     3269.05    472.70 o 
   7  10   2     1372.81     1385.80    452.09 o 
   8  10   2     1204.65      846.24    438.75 o 
   9  10   2     3495.54     3096.49    557.71 o 
  10  10   2       82.16     -168.77    412.52 o 
  11  10   2     1768.12     1626.15    536.33 o 
  12  10   2      156.38     -388.28    491.06 o 
   1  11   2      243.39      -68.99    339.10 o 
   2  11   2     1353.79     1996.80    456.93 o 
   3  11   2      423.92      106.93    352.31 o 
   4  11   2       14.08      644.80    335.01 o 
   5  11   2       49.63      106.88    327.80 o 
   6  11   2      351.49       40.60    402.20 o 
   7  11   2      518.47      -40.52    393.21 o 
   8  11   2      853.92      258.21    442.99 o 
   9  11   2       39.39      737.32    491.28 o 
  10  11   2       39.75      296.85    491.88 o 
  11  11   2      140.89      172.62    560.11 o 
   0  12   2     8607.02     8189.41   1631.87 o 
   1  12   2        3.87      123.41    428.59 o 
   2  12   2      176.18      209.79    405.26 o 
   3  12   2      271.79      284.43    366.33 o 
   4  12   2      457.56      316.71    376.82 o 
   5  12   2        8.13      -22.16    398.47 o 
   6  12   2     2752.61     1986.63    513.70 o 
   7  12   2        5.57       55.98    441.90 o 
   8  12   2      220.07      -89.69    454.19 o 
   9  12   2     1022.75     1391.07    590.18 o 
  10  12   2       46.86       74.42    545.01 o 
   1  13   2       39.84      371.52    565.73 o 
   2  13   2       10.72     -171.14    585.61 o 
   3  13   2      415.06      366.93    449.03 o 
   4  13   2     1121.31     1643.08    565.42 o 
   5  13   2      131.53       76.47    481.46 o 
   6  13   2      535.40      757.33    548.27 o 
   7  13   2        6.10     -196.59    524.75 o 
   8  13   2      672.15      698.60    758.05 o 
   0  14   2      191.45     -496.80    762.60 o 
   1  14   2      349.38      -22.56    513.41 o 
   2  14   2     3337.87     4226.88    815.63 o 
   3  14   2        0.56     -459.08    539.08 o 
   4  14   2     1249.51      442.57    719.21 o 
   5  14   2      179.45     -592.38    592.38 o 
   6  14   2        0.56       20.23    617.77 o 
   1  15   2      308.26      662.44    644.10 o 
   2  15   2      274.71      -51.45    632.98 o 
   3  15   2       72.44      427.73    980.62 o 
   4  15   2      158.18     1844.72   1302.50 o 
   1   1   3       29.11      -26.34     50.12 o 
   2   1   3   117348.94   118706.21    853.50 o 
   3   1   3   142953.28   143087.28   1168.99 o 
   4   1   3     3261.56     3623.86    168.33 o 
   5   1   3    23965.40    23703.93    550.59 o 
   6   1   3     2875.80     3121.20    220.58 o 
   7   1   3      143.17      192.12    152.57 o 
   8   1   3     4441.44     4624.75    276.36 o 
   9   1   3     4100.50     4273.28    290.41 o 
  10   1   3       61.78      -27.09    209.80 o 
  11   1   3    12454.92    12223.71    526.16 o 
  12   1   3      380.00      439.23    240.92 o 
  13   1   3       21.30      512.29    391.27 o 
  14   1   3        1.43      379.60    577.78 o 
  15   1   3        9.15     -534.80    588.49 o 
   0   2   3     2947.21     2885.52    142.73 o 
   1   2   3     6440.79     6089.31    132.53 o 
   2   2   3      507.05      665.80     76.25 o 
   3   2   3    19916.31    20505.46    273.67 o 
   4   2   3    12698.74    12572.44    253.16 o 
   5   2   3    56605.75    54471.50    647.69 o 
   6   2   3    11720.02    11455.36    334.18 o 
   7   2   3     2044.42     1926.85    225.04 o 
   8   2   3      548.56      404.19    203.27 o 
   9   2   3    12423.29    11696.91    441.04 o 
  10   2   3      858.72      833.16    298.43 o 
  11   2   3    18272.52    18036.68    622.26 o 
  12   2   3      654.10      747.03    276.56 o 
  13   2   3      398.01      541.81    354.81 o 
  14   2   3       12.61      -91.07    429.37 o 
  15   2   3       48.10      960.54    723.91 o 
   1   3   3   509334.34   512100.66   4238.28 o 
   2   3   3    94511.72    96964.64    908.99 o 
   3   3   3    10829.03    10230.64    210.48 o 
   4   3   3    28303.84    28698.72    422.93 o 
   5   3   3   116358.34   114501.34   1187.88 o 
   6   3   3     3974.27     3772.63    197.28 o 
   7   3   3    41216.25    39864.53    669.88 o 
   8   3   3    20006.54    19828.04    511.27 o 
   9   3   3    23338.79    22821.79    717.66 o 
  10   3   3     2139.86     2708.42    361.24 o 
  11   3   3       18.29      411.77    257.66 o 
  12   3   3      149.11      -91.40    251.11 o 
  13   3   3        0.02      -18.53    354.72 o 
  14   3   3     1148.48     1403.24    546.04 o 
  15   3   3     3900.27     6464.04   1238.20 o 
   0   4   3     4150.76     4521.63    258.18 o 
   1   4   3    29775.50    29127.78    443.03 o 
   2   4   3     2106.41     2045.64    140.08 o 
   3   4   3    16160.74    15933.08    294.05 o 
   4   4   3    23557.38    23957.15    377.65 o 
   5   4   3   116340.40   116273.63   1251.03 o 
   6   4   3      977.12      909.14    155.52 o 
   7   4   3      187.88      100.54    154.18 o 
   8   4   3        6.97       13.21    176.74 o 
   9   4   3    13081.84    12740.13    488.73 o 
  10   4   3     5902.79     5351.05    454.01 o 
  11   4   3    24375.84    25561.44    937.12 o 
  12   4   3      338.16      384.10    305.92 o 
  13   4   3      134.55     -339.83    339.83 o 
  14   4   3      768.49      993.66    504.38 o 
  15   4   3      173.72      177.03    508.37 o 
   1   5   3    15253.94    14405.90    401.90 o 
   2   5   3    46006.69    46635.02    601.89 o 
   3   5   3    22441.88    21728.44    448.22 o 
   4   5   3    50848.57    52864.61    665.46 o 
   5   5   3     5206.25     5332.47    240.54 o 
   6   5   3       27.81       -5.76    140.41 o 
   7   5   3    17572.94    17703.73    449.94 o 
   8   5   3     8081.82     8387.07    341.65 o 
   9   5   3     3897.50     3756.56    373.55 o 
  10   5   3     2164.28     2027.90    361.59 o 
  11   5   3    12620.07    13302.68    708.48 o 
  12   5   3      641.22      893.84    397.10 o 
  13   5   3      408.11      763.30    374.85 o 
  14   5   3      856.59      709.17    442.22 o 
  15   5   3      135.82     1144.80    607.21 o 
   0   6   3        0.28     -207.25    207.25 o 
   1   6   3    15132.63    14860.07    353.80 o 
   2   6   3       14.49      -70.17    128.27 o 
   3   6   3      796.30      648.24    160.58 o 
   4   6   3     5740.81     5742.18    237.63 o 
   5   6   3    34054.76    34439.09    596.86 o 
   6   6   3      237.94      284.80    184.16 o 
   7   6   3      681.29      336.24    192.38 o 
   8   6   3     2278.28     2158.79    280.29 o 
   9   6   3      168.94      216.75    230.42 o 
  10   6   3     2539.27     1921.87    360.60 o 
  11   6   3     4965.98     5706.99    511.20 o 
  12   6   3       14.64      541.03    360.60 o 
  13   6   3       38.17      793.88    429.00 o 
  14   6   3      607.02      356.39    589.63 o 
   1   7   3    16587.39    16134.70    386.73 o 
   2   7   3    17567.88    16568.71    493.91 o 
   3   7   3    38765.46    38630.99    657.72 o 
   4   7   3    10710.78    10170.80    378.96 o 
   5   7   3     1294.30      981.19    198.49 o 
   6   7   3       54.25      191.83    200.86 o 
   7   7   3     7091.02     7201.26    373.79 o 
   8   7   3     6315.75     6110.59    379.14 o 
   9   7   3     1972.56     2467.79    311.35 o 
  10   7   3     3003.65     2495.07    343.42 o 
  11   7   3      246.19      624.01    382.11 o 
  12   7   3       99.43        2.18    392.57 o 
  13   7   3      830.01      825.77    574.47 o 
  14   7   3      193.48      397.15    634.30 o 
   0   8   3     1001.78      659.39    299.53 o 
   1   8   3     8286.92     9175.50    362.51 o 
   2   8   3     2611.70     1927.87    319.74 o 
   3   8   3     1819.08     1488.31    231.40 o 
   4   8   3      236.01      -65.29    189.80 o 
   5   8   3     2065.32     2373.81    294.77 o 
   6   8   3     1608.69     1502.88    249.69 o 
   7   8   3     6912.49     7101.76    386.22 o 
   8   8   3     6862.77     6476.98    454.12 o 
   9   8   3     2250.13     2892.42    372.72 o 
  10   8   3      209.19      359.63    319.71 o 
  11   8   3      109.89      206.61    362.83 o 
  12   8   3      531.63     1250.49    606.16 o 
  13   8   3      366.92      988.04    668.41 o 
   1   9   3    34710.73    34934.86    714.58 o 
   2   9   3      359.68      287.09    275.22 o 
   3   9   3     3322.19     3662.11    299.71 o 
   4   9   3     1363.68     1491.73    280.48 o 
   5   9   3    33342.19    35456.35    851.44 o 
   6   9   3      587.84      444.32    254.88 o 
   7   9   3     2443.96     2563.05    441.07 o 
   8   9   3       94.53      530.17    339.93 o 
   9   9   3     5605.80     6650.18    569.16 o 
  10   9   3      542.49      654.77    407.15 o 
  11   9   3     3628.35     3154.50    522.38 o 
  12   9   3        1.59     -531.37    531.37 o 
  13   9   3      427.91       -5.91    660.58 o 
   0  10   3     2014.95     1909.02    427.60 o 
   1  10   3     1043.22     1307.52    395.02 o 
   2  10   3     2371.51     2299.23    374.99 o 
   3  10   3     2330.60     2411.19    298.97 o 
   4  10   3       55.70      559.35    241.97 o 
   5  10   3    13786.61    15078.92    655.41 o 
   6  10   3     3121.69     2791.51    429.20 o 
   7  10   3     1673.09     1722.98    455.83 o 
   8  10   3     2473.44     2120.00    507.57 o 
   9  10   3     2772.41     2046.19    481.14 o 
  10  10   3        3.97     -285.20    402.57 o 
  11  10   3     3259.08     2959.78    557.20 o 
  12  10   3     1406.22      404.60    484.87 o 
   1  11   3     6681.90     8597.89    950.74 o 
   2  11   3      921.30      844.42    386.34 o 
   3  11   3     1360.94      745.63    379.08 o 
   4  11   3       66.23       81.91    354.96 o 
   5  11   3      979.95      918.97    356.16 o 
   6  11   3       76.84     -129.09    369.36 o 
   7  11   3     1017.27     1415.45    471.49 o 
   8  11   3      425.74      -56.47    430.52 o 
   9  11   3      584.40     -247.16    449.92 o 
  10  11   3        0.82     -456.01    456.01 o 
  11  11   3      280.74      520.64    542.68 o 
   0  12   3     2837.45     1393.63    843.89 o 
   1  12   3        9.28      224.80    442.21 o 
   2  12   3     1844.65     2133.48    502.09 o 
   3  12   3      159.62      258.50    376.18 o 
   4  12   3     1337.08      936.84    412.96 o 
   5  12   3     2120.62     2135.02    485.42 o 
   6  12   3     2372.61     2722.08    531.08 o 
   7  12   3      854.14      633.41    514.31 o 
   8  12   3      406.59      771.87    539.48 o 
   9  12   3      106.10     -142.44    516.79 o 
  10  12   3      202.02      542.26    592.23 o 
   1  13   3     4229.27     3478.00    735.22 o 
   2  13   3      206.83      331.77    558.98 o 
   3  13   3     2632.34     2182.44    586.83 o 
   4  13   3       84.27       76.28    494.19 o 
   5  13   3     2080.95     1847.48    576.97 o 
   6  13   3       33.33      218.54    486.33 o 
   7  13   3     1071.91      893.64    568.00 o 
   8  13   3       53.45      295.02    586.97 o 
   0  14   3      288.64     2066.03   1332.44 o 
   1  14   3      381.79      575.37    568.32 o 
   2  14   3      256.63     -108.46    864.37 o 
   3  14   3      147.08     -503.90    546.90 o 
   4  14   3      665.52      883.90    638.63 o 
   5  14   3      474.44      407.64    666.35 o 
   6  14   3      363.61     1628.71    725.49 o 
   1  15   3      841.05      329.57    762.86 o 
   2  15   3      149.51       90.51    682.72 o 
   3  15   3      322.63     1445.12   1095.64 o 
   4  15   3       34.76      681.28    939.33 o 
   0   0   4    30189.61    29934.57   1021.53 o 
   1   0   4     2445.87     2533.80    156.54 o 
   2   0   4   171347.53   174218.39   1947.26 o 
   3   0   4     1916.30     1587.83    198.66 o 
   4   0   4   198279.91   192926.44   2618.37 o 
   5   0   4     7713.41     7648.52    317.96 o 
   6   0   4    24880.99    24738.98    942.77 o 
   7   0   4     2604.85     2387.59    327.53 o 
   8   0   4     2609.21     2151.92    407.53 o 
   9   0   4     2638.13     2810.37    431.09 o 
  10   0   4    12319.55    12392.08    833.00 o 
  11   0   4      508.57      529.14    403.77 o 
  12   0   4    13558.83    14719.45    970.35 o 
  13   0   4      777.96      896.99    513.33 o 
  14   0   4      718.33     1156.34    936.48 o 
  15   0   4       19.47       20.06    835.58 o 
   1   1   4     3401.98     3610.40    119.76 o 
   2   1   4     8645.75     9069.92    171.81 o 
   3   1   4      291.77      267.43     83.08 o 
   4   1   4    55145.79    55377.15    623.15 o 
   5   1   4      296.87      192.40    141.97 o 
   6   1   4     8050.40     7170.98    310.52 o 
   7   1   4      335.03      131.45    152.55 o 
   8   1   4    31317.53    30221.76    694.11 o 
   9   1   4      399.45      480.65    204.74 o 
  10   1   4    21844.10    20812.62    694.34 o 
  11   1   4      530.47      702.76    234.25 o 
  12   1   4      285.14      450.86    332.28 o 
  13   1   4      336.17      136.77    383.87 o 
  14   1   4     1089.62     1386.30    667.03 o 
  15   1   4       68.26     -585.40    585.40 o 
   0   2   4   712107.00   715492.88   9228.57 o 
   1   2   4    44983.28    47064.18    472.69 o 
   2   2   4   625960.00   630998.13   4538.72 o 
   3   2   4    19846.53    20231.07    306.39 o 
   4   2   4   286730.25   286126.56   2460.85 o 
   5   2   4    12784.25    13073.85    301.87 o 
   6   2   4   236913.83   229793.80   2511.41 o 
   7   2   4     7951.58     7778.57    360.21 o 
   8   2   4    46300.00    43854.45    830.40 o 
   9   2   4     1844.61     1982.66    263.66 o 
  10   2   4     9757.20     9303.36    455.74 o 
  11   2   4      252.61     -114.25    240.56 o 
  12   2   4    36032.58    36984.57   1135.78 o 
  13   2   4      267.91     -254.05    321.40 o 
  14   2   4      886.69     1369.28    505.78 o 
  15   2   4        1.28     -320.11    687.17 o 
   1   3   4     5693.92     5999.30    171.84 o 
   2   3   4    10155.36    10050.67    218.99 o 
   3   3   4     3263.58     3395.11    136.45 o 
   4   3   4    24041.62    24627.21    369.72 o 
   5   3   4       14.63       43.71    129.75 o 
   6   3   4      270.40      299.48    129.26 o 
   7   3   4       97.70      269.33    158.12 o 
   8   3   4       75.55      303.42    182.85 o 
   9   3   4       35.40       53.64    250.35 o 
  10   3   4     6777.40     7701.25    499.21 o 
  11   3   4       89.58      241.29    255.05 o 
  12   3   4      748.18     1334.56    311.83 o 
  13   3   4       31.37     -345.44    345.44 o 
  14   3   4      112.80     -427.72    427.72 o 
  15   3   4       52.67     -191.55    629.39 o 
   0   4   4       91.86      -24.41    115.82 o 
   1   4   4    29649.40    28871.94    414.08 o 
   2   4   4    18714.70    19168.84    337.40 o 
   3   4   4     1276.29     1432.73    123.91 o 
   4   4   4      624.96      600.46    120.21 o 
   5   4   4     4789.61     4466.89    225.84 o 
   6   4   4      315.76      442.59    146.45 o 
   7   4   4      523.52      624.74    168.69 o 
   8   4   4     1973.16     1892.08    233.19 o 
   9   4   4      325.37      463.63    231.73 o 
  10   4   4     2967.47     3288.92    449.73 o 
  11   4   4     1198.31     1164.00    344.97 o 
  12   4   4      219.12     1217.59    318.84 o 
  13   4   4        0.85     -179.49    470.59 o 
  14   4   4      199.15      284.87    436.50 o 
  15   4   4        3.18        1.87    504.30 o 
   1   5   4      959.46      844.66    121.22 o 
   2   5   4   101431.65   100814.16   1148.88 o 
   3   5   4     7162.30     6931.15    297.15 o 
   4   5   4    17671.97    17454.12    359.56 o 
   5   5   4      261.80       -5.84    135.28 o 
   6   5   4     9005.10     8319.70    309.17 o 
   7   5   4       12.52       -5.02    162.53 o 
   8   5   4    53955.23    53693.02    813.88 o 
   9   5   4       10.25     -269.97    269.97 o 
  10   5   4     3950.04     3914.96    420.04 o 
  11   5   4      103.18     -285.39    319.85 o 
  12   5   4     2277.83     2826.72    452.60 o 
  13   5   4       35.68     -333.11    407.98 o 
  14   5   4     3860.27     3244.90    540.72 o 
  15   5   4      268.41     -261.64    647.21 o 
   0   6   4   165051.11   165128.70   2210.74 o 
   1   6   4      360.40      302.33    117.87 o 
   2   6   4    14666.59    14737.99    350.18 o 
   3   6   4     4715.95     5097.50    258.79 o 
   4   6   4     8791.14     8964.70    327.53 o 
   5   6   4     1250.37      741.10    178.26 o 
   6   6   4    36927.88    35850.80    674.20 o 
   7   6   4     3212.92     2854.51    257.24 o 
   8   6   4     2202.99     2431.47    283.60 o 
   9   6   4     1806.89     1788.07    295.46 o 
  10   6   4      355.95       64.95    301.87 o 
  11   6   4       55.59      297.27    338.17 o 
  12   6   4       58.69       55.18    357.49 o 
  13   6   4       14.13       96.88    452.19 o 
  14   6   4     3225.11     4662.06    662.47 o 
   1   7   4       32.01     -120.62    120.62 o 
   2   7   4    48660.73    49760.74    781.17 o 
   3   7   4     7313.26     7340.70    319.10 o 
   4   7   4     2819.71     2564.50    233.61 o 
   5   7   4      574.56      512.00    214.22 o 
   6   7   4     8843.78     9000.85    395.07 o 
   7   7   4       11.42       90.22    213.01 o 
   8   7   4    50953.57    51255.41    966.00 o 
   9   7   4     1321.18     1490.07    372.26 o 
  10   7   4       89.07      -49.28    270.23 o 
  11   7   4        6.23     -236.51    416.67 o 
  12   7   4      529.19     -258.07    518.36 o 
  13   7   4      226.16     1427.88    571.34 o 
  14   7   4     6084.95     7771.75   1473.74 o 
   0   8   4    12643.96    12393.56    509.48 o 
   1   8   4      782.52      397.93    186.12 o 
   2   8   4    60302.72    63068.20   1005.65 o 
   3   8   4      191.98      197.92    210.82 o 
   4   8   4    28389.50    27698.78    620.79 o 
   5   8   4        1.25      111.22    227.89 o 
   6   8   4     8816.45     9405.07    497.29 o 
   7   8   4      719.84      621.16    263.83 o 
   8   8   4     5514.17     5440.90    463.79 o 
   9   8   4      168.62      -13.13    315.16 o 
  10   8   4       48.82       92.58    324.80 o 
  11   8   4       71.95      228.18    335.11 o 
  12   8   4     3180.93     2133.56    702.25 o 
  13   8   4       39.42       25.96    604.10 o 
   1   9   4      928.75      889.00    175.57 o 
   2   9   4    32769.41    35557.42    849.62 o 
   3   9   4     3524.62     3396.04    343.22 o 
   4   9   4     4578.00     4836.64    356.88 o 
   5   9   4       35.79       -2.23    223.07 o 
   6   9   4      195.00      361.24    238.27 o 
   7   9   4      636.17      790.33    306.10 o 
   8   9   4    28135.60    30034.56    950.55 o 
   9   9   4      563.55      676.35    372.79 o 
  10   9   4      866.67      327.99    401.77 o 
  11   9   4        7.06      216.12    402.57 o 
  12   9   4       68.13      -85.32    568.50 o 
  13   9   4      149.23    -1452.21   1452.21 o 
   0  10   4      333.00       27.84    337.97 o 
   1  10   4      427.86      280.66    269.36 o 
   2  10   4      267.57      498.29    329.69 o 
   3  10   4        0.97       -7.66    266.29 o 
   4  10   4       19.88      135.43    262.79 o 
   5  10   4      364.02     -185.20    350.46 o 
   6  10   4      149.32      374.75    335.29 o 
   7  10   4       98.57      157.49    356.76 o 
   8  10   4      825.17      678.79    406.28 o 
   9  10   4       24.76       34.63    384.78 o 
  10  10   4      238.55     -392.04    392.04 o 
  11  10   4       65.87     -420.71    430.97 o 
  12  10   4      187.25     -405.66    444.74 o 
   1  11   4       52.39      -78.92    350.98 o 
   2  11   4      593.94      311.80    367.16 o 
   3  11   4       60.71       51.79    356.79 o 
   4  11   4      574.99      128.17    343.55 o 
   5  11   4       31.68     -311.32    329.32 o 
   6  11   4     4769.93     4136.90    562.20 o 
   7  11   4      390.02       62.80    376.18 o 
   8  11   4      217.63      532.24    455.14 o 
   9  11   4       51.75      126.55    468.90 o 
  10  11   4      101.99      358.87    586.74 o 
  11  11   4        1.08      388.55    550.07 o 
   0  12   4    11378.99    10631.18   1445.00 o 
   1  12   4       58.76     -252.41    415.27 o 
   2  12   4       40.94      281.46    363.83 o 
   3  12   4       35.58      571.91    416.78 o 
   4  12   4        6.14      256.82    365.23 o 
   5  12   4      635.71     -219.61    437.70 o 
   6  12   4     1838.85     2110.36    582.50 o 
   7  12   4      131.35     -117.08    497.39 o 
   8  12   4        2.61      252.30    516.94 o 
   9  12   4       13.43     -379.02    511.38 o 
  10  12   4       39.11     -598.31    600.18 o 
   1  13   4      378.05     -324.33    505.48 o 
   2  13   4       24.18      -77.69    521.33 o 
   3  13   4        0.63      220.65    486.46 o 
   4  13   4      558.51      275.37    519.44 o 
   5  13   4        7.14      492.82    519.95 o 
   6  13   4     4125.86     5020.77    734.62 o 
   7  13   4       24.47     -176.65    523.87 o 
   8  13   4      133.22      447.79    601.49 o 
   0  14   4       10.84     1092.99    897.31 o 
   1  14   4       29.37       27.76    553.70 o 
   2  14   4     3877.26     3914.56   1614.31 o 
   3  14   4        8.77     1146.92   1070.44 o 
   4  14   4     2506.38     1847.44    758.48 o 
   5  14   4        0.22     -286.69    537.49 o 
   6  14   4      354.50      264.10    644.33 o 
   1  15   4       59.35      -12.67    614.36 o 
   2  15   4      909.53      956.28    864.99 o 
   3  15   4       56.67      214.08   1033.02 o 
   1   1   5      630.50      677.93     97.98 o 
   2   1   5    25191.84    25038.87    314.16 o 
   3   1   5   189087.56   190083.73   1627.22 o 
   4   1   5    18494.58    18328.44    332.24 o 
   5   1   5     4228.47     4657.35    208.53 o 
   6   1   5     5052.24     5283.06    272.68 o 
   7   1   5       16.73      -89.80    143.62 o 
   8   1   5      661.04      668.52    219.86 o 
   9   1   5    11585.93    10945.63    430.72 o 
  10   1   5      898.96     1111.40    262.16 o 
  11   1   5     9586.85     9654.18    608.03 o 
  12   1   5       69.23      435.72    304.82 o 
  13   1   5       22.87       95.45    338.80 o 
  14   1   5      109.17     -322.00    436.00 o 
  15   1   5        0.29      -61.03    606.49 o 
   0   2   5    37748.34    38429.85    739.14 o 
   1   2   5       16.93      -31.10     87.23 o 
   2   2   5    10451.98    10637.60    215.29 o 
   3   2   5    15870.01    16163.65    250.37 o 
   4   2   5     6506.89     6575.49    205.75 o 
   5   2   5    77200.63    77484.66    972.85 o 
   6   2   5    26394.48    26242.02    529.75 o 
   7   2   5     4095.15     3921.62    289.98 o 
   8   2   5      584.35      428.88    215.63 o 
   9   2   5    17291.08    16580.63    633.15 o 
  10   2   5     2664.63     2553.28    304.62 o 
  11   2   5     9627.21    10255.53    506.12 o 
  12   2   5     1937.54     2157.45    340.67 o 
  13   2   5       41.06     -316.65    316.65 o 
  14   2   5       12.40     -216.44    467.79 o 
  15   2   5      363.08      174.87    646.81 o 
   1   3   5   158467.98   157543.13   1472.10 o 
   2   3   5    75385.72    78421.05    733.97 o 
   3   3   5    17931.51    17470.88    283.64 o 
   4   3   5    63296.59    64434.72    729.59 o 
   5   3   5    76060.66    73450.73    921.20 o 
   6   3   5     5831.12     5562.90    236.92 o 
   7   3   5    18417.85    18132.91    494.70 o 
   8   3   5    10303.09    10443.24    419.43 o 
   9   3   5    15619.50    15520.14    593.91 o 
  10   3   5    12260.34    11383.72   1013.56 o 
  11   3   5       22.28      120.05    272.21 o 
  12   3   5      524.43      583.12    353.49 o 
  13   3   5        4.43       18.76    303.39 o 
  14   3   5      286.94     -263.37    422.25 o 
  15   3   5     4624.66     5201.99    921.52 o 
   0   4   5    38447.24    37461.22    728.22 o 
   1   4   5    32334.32    32608.64    504.70 o 
   2   4   5      244.39      277.02    115.32 o 
   3   4   5     8937.30     8660.28    263.76 o 
   4   4   5       72.98      -90.64    105.81 o 
   5   4   5   116802.13   112687.01   1302.59 o 
   6   4   5    13135.97    13192.56    361.43 o 
   7   4   5        7.70        6.03    163.88 o 
   8   4   5       97.87     -187.90    195.94 o 
   9   4   5    15049.50    15680.00    648.26 o 
  10   4   5     4122.47     4395.49    431.92 o 
  11   4   5    20746.27    20525.13    850.50 o 
  12   4   5     1573.84     1090.40    340.65 o 
  13   4   5        3.25     -311.54    311.54 o 
  14   4   5       27.95      638.47    459.01 o 
  15   4   5      520.87     1172.46    588.22 o 
   1   5   5    19547.93    20208.67    504.55 o 
   2   5   5    39337.29    40108.50    615.14 o 
   3   5   5   160368.42   160482.59   1855.49 o 
   4   5   5    46618.61    46801.04    678.18 o 
   5   5   5     1335.81     1124.13    173.65 o 
   6   5   5     9407.57    10070.31    381.58 o 
   7   5   5     5555.63     5359.71    287.81 o 
   8   5   5     3915.04     4892.57    305.46 o 
   9   5   5    11374.19    12201.79    576.74 o 
  10   5   5     5193.91     4604.91    465.00 o 
  11   5   5    13420.34    14635.77    818.60 o 
  12   5   5     1815.55     2447.94    434.56 o 
  13   5   5      925.35      921.93    381.84 o 
  14   5   5      431.48     1540.36    911.66 o 
  15   5   5        3.34      301.11    666.19 o 
   0   6   5     2429.78     1969.93    234.12 o 
   1   6   5     6328.48     5866.09    260.52 o 
   2   6   5     7194.05     7165.81    303.22 o 
   3   6   5       61.93       19.26    151.42 o 
   4   6   5      245.93      390.77    165.43 o 
   5   6   5    15347.97    15381.57    557.29 o 
   6   6   5     1549.16     1319.68    243.85 o 
   7   6   5      134.85     -121.80    203.78 o 
   8   6   5      269.08     -166.22    237.48 o 
   9   6   5     1113.40     1295.92    291.57 o 
  10   6   5     4582.70     4252.28    467.70 o 
  11   6   5     2753.57     3292.67    516.35 o 
  12   6   5       40.95       38.61    374.02 o 
  13   6   5       62.77     -249.56    464.10 o 
  14   6   5      460.17      495.52    548.82 o 
   1   7   5      439.44      399.95    148.24 o 
   2   7   5     7564.97     8128.00    318.88 o 
   3   7   5    13523.58    13052.95    453.67 o 
   4   7   5     2562.36     2529.19    254.52 o 
   5   7   5       45.88      144.84    206.48 o 
   6   7   5      964.41      791.73    231.03 o 
   7   7   5       26.70      210.80    227.95 o 
   8   7   5     3713.41     3646.97    359.46 o 
   9   7   5     2613.40     2008.95    328.99 o 
  10   7   5       70.00       57.70    302.21 o 
  11   7   5      569.15      195.67    406.81 o 
  12   7   5        1.17      314.83    465.39 o 
  13   7   5      179.15     -231.94    485.88 o 
  14   7   5      597.64     1163.61    645.72 o 
   0   8   5     3595.09     4052.86    306.32 o 
   1   8   5    13037.08    12702.00    404.45 o 
   2   8   5      146.15     -163.01    189.41 o 
   3   8   5     1326.34     1656.26    253.17 o 
   4   8   5     1402.28      957.98    238.26 o 
   5   8   5      264.64      353.67    243.40 o 
   6   8   5      100.21      363.58    262.20 o 
   7   8   5     9051.42     9485.96    523.17 o 
   8   8   5     1410.99     1207.23    335.92 o 
   9   8   5     1108.91     1443.76    364.09 o 
  10   8   5      335.67       59.74    329.13 o 
  11   8   5       52.25      195.58    355.04 o 
  12   8   5       25.45     -419.54    531.37 o 
  13   8   5     1337.51      419.35    700.09 o 
   1   9   5    40556.29    40774.88    854.65 o 
   2   9   5     1833.50     1443.20    262.58 o 
   3   9   5     8131.87     7938.19    471.63 o 
   4   9   5      577.70      460.36    269.97 o 
   5   9   5    19993.75    19416.02    678.81 o 
   6   9   5       41.09     -251.39    251.39 o 
   7   9   5      966.11      556.64    310.04 o 
   8   9   5      417.32     1047.82    355.98 o 
   9   9   5     7942.80     8383.12    620.72 o 
  10   9   5      506.58      335.86    404.00 o 
  11   9   5     1642.80     1129.81    458.95 o 
  12   9   5        0.86     -524.55    524.55 o 
   0  10   5    11003.09    11597.47    776.04 o 
   1  10   5      171.57      331.49    266.19 o 
   2  10   5      538.91     1070.26    314.77 o 
   3  10   5     2013.82     2091.05    348.89 o 
   4  10   5        3.30     -262.60    268.13 o 
   5  10   5     3542.68     4300.55    412.84 o 
   6  10   5     5735.62     6769.09    518.03 o 
   7  10   5     2831.76     2544.14    434.54 o 
   8  10   5     1645.58      983.89    418.28 o 
   9  10   5     2300.63     2594.01    504.33 o 
  10  10   5      144.81     -337.14    403.39 o 
  11  10   5     1702.87     1286.66    507.83 o 
  12  10   5     1310.43     1246.21    710.00 o 
   1  11   5     6638.84     5976.96    688.51 o 
   2  11   5      978.79      880.42    355.65 o 
   3  11   5     3012.15     2738.32    483.93 o 
   4  11   5     1000.32     1292.44    383.26 o 
   5  11   5     1027.02      540.94    352.25 o 
   6  11   5      213.41      895.48    428.44 o 
   7  11   5     1101.59      473.41    426.49 o 
   8  11   5      160.49      345.10    426.07 o 
   9  11   5       53.54      242.99    494.96 o 
  10  11   5      330.80      741.64    547.62 o 
  11  11   5       78.00     -278.73    538.63 o 
   0  12   5     2181.95     3317.19   1008.95 o 
   1  12   5      569.43      720.80    470.41 o 
   2  12   5       88.61     -336.78    416.28 o 
   3  12   5      268.65      182.20    454.93 o 
   4  12   5      360.39      581.20    503.27 o 
   5  12   5      578.45     1052.57    522.91 o 
   6  12   5     2726.93     3158.96    652.38 o 
   7  12   5     1562.20     1691.37    589.68 o 
   8  12   5      157.21      562.30    529.50 o 
   9  12   5      123.43     -196.12    512.36 o 
  10  12   5      221.71      507.26    578.03 o 
   1  13   5     2502.37     3064.60    705.90 o 
   2  13   5      991.69      212.37    636.51 o 
   3  13   5     2936.26     1936.27    692.22 o 
   4  13   5      456.70     -161.06    496.15 o 
   5  13   5     1460.46     1159.79    550.75 o 
   6  13   5        6.59     -372.98    500.36 o 
   7  13   5      623.99      433.42    552.26 o 
   8  13   5      580.98      497.32    596.74 o 
   0  14   5     1147.53     1264.74    941.52 o 
   1  14   5       57.15     -455.71    530.11 o 
   2  14   5       35.41      -29.68    680.70 o 
   3  14   5        6.78     1032.47    873.32 o 
   4  14   5      518.97     -550.42    550.42 o 
   5  14   5      287.39      907.11    615.47 o 
   6  14   5      436.54      170.03    548.67 o 
   1  15   5      210.48     -125.29    699.95 o 
   2  15   5       45.98      418.53    733.36 o 
   3  15   5       38.59     -125.37    880.82 o 
   0   0   6   357500.16   353400.72   8627.81 o 
   1   0   6       82.43      -99.65    210.10 o 
   2   0   6    43358.93    45418.52    830.51 o 
   3   0   6    31598.34    33268.66    621.85 o 
   4   0   6     1029.94     1126.09    146.66 o 
   5   0   6     1770.99     1812.25    287.81 o 
   6   0   6   108630.81   106038.29   1871.49 o 
   7   0   6      470.63       25.82    253.90 o 
   8   0   6     2256.19     2009.97    371.22 o 
   9   0   6    21561.60    23028.29    903.02 o 
  10   0   6     1761.67     1235.34    424.68 o 
  11   0   6        0.57     -368.51    368.51 o 
  12   0   6       17.79       75.16    449.36 o 
  13   0   6     1089.06     1126.19    542.65 o 
  14   0   6     3362.78     3475.97   1074.21 o 
  15   0   6     2675.94     2133.40   1037.29 o 
   1   1   6    40669.18    40795.96    624.04 o 
   2   1   6     5134.74     5334.54    178.37 o 
   3   1   6   466291.84   465234.78   4451.82 o 
   4   1   6    78699.49    78850.99    883.38 o 
   5   1   6    21893.13    21556.16    372.50 o 
   6   1   6    12356.87    11249.97    329.44 o 
   7   1   6    38671.14    37805.14    660.01 o 
   8   1   6     3452.29     3540.12    268.59 o 
   9   1   6    67311.97    65554.02   1110.60 o 
  10   1   6    25695.12    23810.38    782.39 o 
  11   1   6     5711.04     5078.63    444.46 o 
  12   1   6     6912.41     6808.85    630.93 o 
  13   1   6     7673.04     7400.30    592.85 o 
  14   1   6       61.56       29.17    453.19 o 
  15   1   6     3133.41     3569.89    850.08 o 
   0   2   6    17592.48    18048.95    758.48 o 
   1   2   6       37.91      159.18     97.28 o 
   2   2   6   158865.66   160906.52   1577.77 o 
   3   2   6     3569.52     3633.39    143.03 o 
   4   2   6    19052.56    17686.75    308.69 o 
   5   2   6     4734.60     5297.83    232.34 o 
   6   2   6    40122.58    39611.95    715.56 o 
   7   2   6     2137.37     1796.07    236.36 o 
   8   2   6    35325.33    34603.79    771.19 o 
   9   2   6     9793.37    10504.00    527.87 o 
  10   2   6      378.11      401.56    234.88 o 
  11   2   6      925.79      517.32    266.95 o 
  12   2   6    10926.32    10108.49    633.99 o 
  13   2   6     2183.79     2493.19    457.19 o 
  14   2   6      845.25     1351.55    510.29 o 
  15   2   6     1261.41     2323.10    894.62 o 
   1   3   6    77561.15    79324.32    838.56 o 
   2   3   6     9980.96    10722.26    241.43 o 
   3   3   6    73552.73    71617.47    727.05 o 
   4   3   6    15949.99    15984.52    285.40 o 
   5   3   6     9150.60     9035.65    278.95 o 
   6   3   6     3573.98     3739.26    252.54 o 
   7   3   6    15676.54    15688.80    472.72 o 
   8   3   6       82.63       75.74    192.55 o 
   9   3   6    27078.52    27115.55    673.21 o 
  10   3   6     2012.18     2552.05    350.81 o 
  11   3   6      958.85      978.91    329.12 o 
  12   3   6       45.68     -279.75    279.75 o 
  13   3   6      422.70      773.33    350.09 o 
  14   3   6      133.09     -156.64    459.92 o 
  15   3   6     1629.17      429.28    668.21 o 
   0   4   6    24882.95    23611.78    553.12 o 
   1   4   6    38087.21    38912.03    531.09 o 
   2   4   6    13894.15    14457.78    318.84 o 
   3   4   6        2.48        2.07    104.23 o 
   4   4   6     1445.30     1234.83    142.31 o 
   5   4   6     7414.42     7683.27    286.97 o 
   6   4   6     9478.89     9827.15    356.95 o 
   7   4   6    27570.10    28217.94    581.13 o 
   8   4   6     2491.47     2088.73    256.51 o 
   9   4   6     1269.44      818.09    269.69 o 
  10   4   6      267.65      -42.22    279.87 o 
  11   4   6     3667.68     2817.26    429.86 o 
  12   4   6      973.20     1048.14    343.49 o 
  13   4   6     3573.93     2889.32    442.29 o 
  14   4   6       26.25        2.40    408.99 o 
  15   4   6      345.20      242.98    607.85 o 
   1   5   6     5777.75     5340.67    278.17 o 
   2   5   6    11978.33    12226.39    334.25 o 
   3   5   6    12497.77    13432.02    400.10 o 
   4   5   6     2176.40     2200.18    196.39 o 
   5   5   6       84.18      205.96    151.44 o 
   6   5   6    12468.80    13002.28    484.11 o 
   7   5   6     6298.27     6165.76    312.03 o 
   8   5   6    15374.38    15495.40    517.95 o 
   9   5   6      244.02     -275.57    275.57 o 
  10   5   6      648.24      242.95    398.30 o 
  11   5   6       19.48       11.59    336.71 o 
  12   5   6     1115.62      411.26    361.71 o 
  13   5   6      337.93      816.03    365.53 o 
  14   5   6      566.31     1128.86    489.07 o 
  15   5   6       73.64     -385.02    636.26 o 
   0   6   6   227877.78   229209.53   4082.62 o 
   1   6   6    53636.59    52644.52    749.70 o 
   2   6   6     9226.91    10095.30    353.62 o 
   3   6   6     5915.08     6342.16    301.22 o 
   4   6   6     3978.97     3791.89    250.39 o 
   5   6   6    15220.16    15311.54    476.90 o 
   6   6   6    74679.93    75456.30   1191.38 o 
   7   6   6    36394.33    36931.21    723.63 o 
   8   6   6     4771.82     4829.56    359.32 o 
   9   6   6     5222.47     5167.89    430.67 o 
  10   6   6     1608.98     2877.71    445.69 o 
  11   6   6     2523.08     2910.82    463.71 o 
  12   6   6     1663.00     1310.44    428.26 o 
  13   6   6     4782.89     4077.43    684.10 o 
  14   6   6     1744.98     1031.66    582.09 o 
   1   7   6      506.88      420.32    149.05 o 
   2   7   6     3324.11     3412.23    254.65 o 
   3   7   6     2841.85     2898.12    287.83 o 
   4   7   6    18622.22    19080.09    562.49 o 
   5   7   6      376.00      -74.16    203.76 o 
   6   7   6    13499.61    13104.52    550.80 o 
   7   7   6      128.44      165.81    312.90 o 
   8   7   6    11686.29    11124.70    514.74 o 
   9   7   6      417.37      417.50    281.21 o 
  10   7   6     5599.17     5354.11    488.97 o 
  11   7   6        4.79     -159.02    414.68 o 
  12   7   6     2599.80     2662.00    595.25 o 
  13   7   6       14.34     -103.22    497.28 o 
  14   7   6      214.19       99.59    580.45 o 
   0   8   6       98.80      495.73    278.65 o 
   1   8   6    32101.24    31921.87    716.30 o 
   2   8   6    23933.26    24429.01    576.16 o 
   3   8   6      330.84      266.89    207.67 o 
   4   8   6     6320.63     6188.34    363.81 o 
   5   8   6    26087.15    26727.38    735.00 o 
   6   8   6      254.70      161.93    268.85 o 
   7   8   6     5803.24     7444.28    511.95 o 
   8   8   6     5525.64     5619.54    472.87 o 
   9   8   6     3037.62     3268.77    495.99 o 
  10   8   6      608.68      526.44    342.43 o 
  11   8   6     3847.93     4029.36    506.11 o 
  12   8   6      844.78     1589.98    693.12 o 
  13   8   6      927.82     2076.50    752.77 o 
   1   9   6        3.76     -191.92    191.92 o 
   2   9   6     1534.21     1034.75    263.20 o 
   3   9   6    16592.87    16346.23    638.96 o 
   4   9   6        6.26     -281.20    281.20 o 
   5   9   6      129.94     -203.91    230.48 o 
   6   9   6     1323.27     1093.11    333.37 o 
   7   9   6     3477.49     3825.07    404.39 o 
   8   9   6     1352.67     1081.18    361.02 o 
   9   9   6      926.61      864.53    374.96 o 
  10   9   6      127.21      484.94    407.64 o 
  11   9   6       88.57     -400.78    418.46 o 
  12   9   6      214.28       35.61    609.25 o 
   0  10   6    16389.39    14747.25   1838.94 o 
   1  10   6     9336.95     9025.14    517.18 o 
   2  10   6     1074.82     1288.90    336.59 o 
   3  10   6     1494.42     1477.78    321.97 o 
   4  10   6      363.22      388.44    284.33 o 
   5  10   6     6387.65     6838.21    453.57 o 
   6  10   6     4829.84     5559.89    485.45 o 
   7  10   6      699.35      830.66    373.14 o 
   8  10   6     1262.27      862.91    414.00 o 
   9  10   6     3213.49     3251.92    569.47 o 
  10  10   6      854.79      351.97    425.84 o 
  11  10   6     2583.78     3074.20    565.17 o 
  12  10   6      387.91      859.17    563.84 o 
   1  11   6      489.49      394.74    379.30 o 
   2  11   6      866.79      411.72    361.10 o 
   3  11   6        1.01       13.69    357.84 o 
   4  11   6       40.00      -42.54    378.93 o 
   5  11   6      112.61     -322.43    322.43 o 
   6  11   6      441.06      -76.00    390.84 o 
   7  11   6      650.20      986.98    458.80 o 
   8  11   6      642.79      631.50    486.30 o 
   9  11   6        0.13     -316.59    451.70 o 
  10  11   6        3.63      -96.98    496.22 o 
  11  11   6      184.79      585.98    526.00 o 
   0  12   6     6397.94     6228.46   3443.39 o 
   1  12   6       44.77      362.44    438.44 o 
   2  12   6      347.96      145.98    468.97 o 
   3  12   6       44.72     -373.77    373.77 o 
   4  12   6     1377.02     1330.27    483.91 o 
   5  12   6      405.05       56.09    666.60 o 
   6  12   6     1674.79     1562.83    572.53 o 
   7  12   6      201.67      645.64    546.31 o 
   8  12   6      551.03      959.43    565.03 o 
   9  12   6      462.01     1261.50    698.77 o 
   1  13   6      705.86     1233.72    705.86 o 
   2  13   6       89.11     -234.69    594.81 o 
   3  13   6      427.90      363.05    542.01 o 
   4  13   6     1612.14     1746.72    604.80 o 
   5  13   6        4.18      427.69    501.94 o 
   6  13   6      832.06      160.92    621.68 o 
   7  13   6       54.05      868.78    592.57 o 
   8  13   6      270.69      -71.04    561.81 o 
   0  14   6      514.79     1101.76    893.37 o 
   1  14   6      712.20     1071.96    730.23 o 
   2  14   6     1525.27     2120.68    829.60 o 
   3  14   6       92.61     -504.21    713.98 o 
   4  14   6      655.75     1464.14    682.51 o 
   5  14   6        5.71     -266.21    562.87 o 
   6  14   6        1.55     -165.83    545.44 o 
   1  15   6        4.03      320.57    712.40 o 
   2  15   6       77.13     -531.93   1062.96 o 
   3  15   6      212.99      393.46   1923.81 o 
   1   1   7     3136.31     3329.88    209.22 o 
   2   1   7      124.68      -12.41    120.79 o 
   3   1   7   184914.86   185380.30   1948.43 o 
   4   1   7     1543.06     1610.87    219.28 o 
   5   1   7    17592.42    16930.13    484.39 o 
   6   1   7      199.91      244.88    162.91 o 
   7   1   7     1293.37     1339.12    228.87 o 
   8   1   7       52.41     -210.43    210.43 o 
   9   1   7    17805.88    17712.43    651.14 o 
  10   1   7     2770.09     2226.01    371.51 o 
  11   1   7     6625.78     7321.48    514.09 o 
  12   1   7      226.86       38.10    318.06 o 
  13   1   7      441.21      551.70    364.47 o 
  14   1   7       20.52      -68.94    444.28 o 
  15   1   7      223.43     1036.32    686.18 o 
   0   2   7    27845.81    25799.39   1220.92 o 
   1   2   7    64165.25    63218.31    838.87 o 
   2   2   7    17729.84    18698.71    397.57 o 
   3   2   7    16217.63    16443.15    303.70 o 
   4   2   7      640.00      504.16    114.83 o 
   5   2   7     2524.45     2802.69    192.46 o 
   6   2   7     1634.24     1542.25    199.97 o 
   7   2   7    60725.86    60274.36    913.26 o 
   8   2   7     1487.50     1937.04    231.18 o 
   9   2   7    11472.75    11516.06    478.36 o 
  10   2   7      749.04      477.51    262.78 o 
  11   2   7       98.75      -99.84    287.12 o 
  12   2   7        0.02     -120.88    319.23 o 
  13   2   7     3133.63     3361.72    546.89 o 
  14   2   7       49.22     -437.14    437.14 o 
  15   2   7      188.25     -144.57    637.70 o 
   1   3   7    65795.95    67072.01    837.27 o 
   2   3   7    28392.29    30335.35    454.36 o 
   3   3   7    14731.81    14819.82    291.13 o 
   4   3   7    61845.52    63341.47    727.95 o 
   5   3   7    70215.30    69588.34    895.27 o 
   6   3   7      473.25      528.62    207.76 o 
   7   3   7     1197.14      971.31    205.17 o 
   8   3   7       76.86      171.68    190.60 o 
   9   3   7       62.26      -35.49    201.84 o 
  10   3   7    11678.22    12126.23    638.74 o 
  11   3   7     2333.72     2473.42    350.23 o 
  12   3   7       29.96     -164.64    284.42 o 
  13   3   7     4294.79     4500.56    549.66 o 
  14   3   7        2.83      519.33    711.60 o 
  15   3   7     1078.40      966.03    633.89 o 
   0   4   7    11303.12    11190.85    387.46 o 
   1   4   7    68323.68    66729.94    777.16 o 
   2   4   7     8288.97     8605.97    226.01 o 
   3   4   7     6352.25     6430.86    205.54 o 
   4   4   7      894.63      951.02    140.07 o 
   5   4   7     1421.56     1529.55    188.59 o 
   6   4   7     4240.91     4677.20    279.53 o 
   7   4   7    58100.98    57263.36    910.11 o 
   8   4   7      751.29      868.54    241.20 o 
   9   4   7    20357.21    21038.17    644.10 o 
  10   4   7     2000.05     2207.51    363.65 o 
  11   4   7      259.02     -308.79    308.79 o 
  12   4   7        7.73     -200.80    303.33 o 
  13   4   7     6478.08     6819.22    578.77 o 
  14   4   7        5.14     -468.48    468.48 o 
  15   4   7     1584.12     1877.78    944.21 o 
   1   5   7     2351.80     2399.70    181.27 o 
   2   5   7    13438.76    12734.47    343.54 o 
   3   5   7   332347.75   331449.75   3322.01 o 
   4   5   7    63891.70    64281.91    834.54 o 
   5   5   7      331.46      257.35    148.19 o 
   6   5   7       33.13      119.00    160.15 o 
   7   5   7    14633.42    14700.83    492.00 o 
   8   5   7     2060.52     1510.67    275.23 o 
   9   5   7    17253.26    17741.36    758.19 o 
  10   5   7    14002.01    14288.34    797.32 o 
  11   5   7     1304.84     1044.37    438.11 o 
  12   5   7        3.79       14.70    396.42 o 
  13   5   7     6657.56     6969.47    619.76 o 
  14   5   7      792.96      496.10    508.58 o 
   0   6   7       64.70     -189.32    189.32 o 
   1   6   7    46974.95    48591.01    772.74 o 
   2   6   7     2395.05     2231.68    192.27 o 
   3   6   7    10801.10    11106.32    388.38 o 
   4   6   7      192.55        5.48    169.62 o 
   5   6   7    15280.48    15275.49    484.67 o 
   6   6   7       69.98      344.85    229.99 o 
   7   6   7    24285.17    24023.26    781.59 o 
   8   6   7     4987.52     5564.51    384.02 o 
   9   6   7     5819.59     5928.78    423.57 o 
  10   6   7     1243.04      945.85    370.21 o 
  11   6   7     1801.68     2334.04    593.12 o 
  12   6   7       67.73      668.42    468.00 o 
  13   6   7      678.78      426.90    637.01 o 
  14   6   7      378.89      327.08    542.24 o 
   1   7   7       65.74       18.66    156.00 o 
   2   7   7     9290.90     9136.47    363.86 o 
   3   7   7    12981.94    13559.13    454.60 o 
   4   7   7    10057.79     9869.11    409.33 o 
   5   7   7    11094.75    10798.85    495.35 o 
   6   7   7     2614.93     2356.89    314.58 o 
   7   7   7      998.57      902.21    306.30 o 
   8   7   7     2482.42     2446.78    399.59 o 
   9   7   7     4056.22     3807.51    417.86 o 
  10   7   7     1904.20     2091.71    377.17 o 
  11   7   7     7772.74     7276.17    728.22 o 
  12   7   7      603.35      176.08    484.21 o 
  13   7   7      303.43      239.13    567.08 o 
  14   7   7      262.26      533.35    627.86 o 
   0   8   7     2011.17     2024.62    350.77 o 
   1   8   7        1.01       -0.50    178.35 o 
   2   8   7     1579.42     1547.71    239.47 o 
   3   8   7       87.89       68.45    196.51 o 
   4   8   7      856.76     1149.91    246.42 o 
   5   8   7     7233.90     7948.32    440.65 o 
   6   8   7     2304.84     1904.46    321.02 o 
   7   8   7     4313.56     5004.31    445.31 o 
   8   8   7     2384.32     2418.36    387.95 o 
   9   8   7      481.45      572.13    377.45 o 
  10   8   7      288.79     -168.77    347.09 o 
  11   8   7     1262.01     1058.19    405.74 o 
  12   8   7      474.11      658.00    547.17 o 
  13   8   7     1271.45      391.23    669.77 o 
   1   9   7    15407.85    15388.39    783.01 o 
   2   9   7      578.24      372.32    227.17 o 
   3   9   7     1302.70     1285.98    278.16 o 
   4   9   7       70.81      116.24    370.38 o 
   5   9   7     5226.39     5457.57    507.99 o 
   6   9   7     3008.34     2225.32    376.94 o 
   7   9   7     1407.65     1453.81    362.58 o 
   8   9   7     1723.68     1206.26    377.16 o 
   9   9   7        0.29     -325.72    325.72 o 
  10   9   7        6.28       59.82    366.78 o 
  11   9   7      328.03     -181.27    426.04 o 
  12   9   7      172.26     1101.25    633.51 o 
   0  10   7    17306.41    16856.07    917.66 o 
   1  10   7      640.18      317.06    269.10 o 
   2  10   7      210.97     -130.66    331.16 o 
   3  10   7     2519.08     2432.00    364.43 o 
   4  10   7       44.50     -235.16    276.42 o 
   5  10   7     4722.11     4789.35    437.06 o 
   6  10   7    10773.71    10612.31    628.62 o 
   7  10   7     5180.70     5294.24    562.11 o 
   8  10   7     1855.35     1687.02    497.09 o 
   9  10   7     1712.55     1564.10    472.89 o 
  10  10   7       47.43     -324.37    410.79 o 
  11  10   7      273.15      558.96    486.86 o 
   1  11   7        1.38     -108.60    364.24 o 
   2  11   7        0.25     -217.78    376.06 o 
   3  11   7    30934.82    32551.76   1203.88 o 
   4  11   7      452.67      464.62    380.90 o 
   5  11   7      484.49      913.80    455.28 o 
   6  11   7      426.70     -402.68    402.68 o 
   7  11   7      160.21      409.96    411.70 o 
   8  11   7       46.49      110.97    440.30 o 
   9  11   7     3347.30     3344.54    648.33 o 
  10  11   7       20.92      655.25    501.31 o 
  11  11   7     1198.30     1064.68    566.95 o 
   0  12   7     2160.55     1489.39    799.21 o 
   1  12   7     2003.76     1493.69    572.64 o 
   2  12   7        7.81     -407.50    407.50 o 
   3  12   7      427.28      280.57    464.60 o 
   4  12   7        0.46     -413.87    413.87 o 
   5  12   7      837.90     -434.20    434.20 o 
   6  12   7     1562.37      712.35    536.62 o 
   7  12   7     2941.53     2801.92    648.55 o 
   8  12   7      515.85       49.17    667.29 o 
   9  12   7      657.62      968.30    581.33 o 
   1  13   7       18.36     -626.64    626.64 o 
   2  13   7      285.55     -478.83    573.94 o 
   3  13   7     1443.73     2705.41    699.33 o 
   4  13   7        2.32      514.90    518.58 o 
   5  13   7      148.70       94.45    524.85 o 
   6  13   7       46.23     -469.87    500.68 o 
   7  13   7      748.74      971.27    586.61 o 
   8  13   7        0.62      138.89    592.81 o 
   0  14   7      252.57     1018.05   1317.47 o 
   1  14   7       24.25      197.91    663.68 o 
   2  14   7      126.86     -280.57    636.64 o 
   3  14   7       42.14      607.69    968.25 o 
   4  14   7      369.93      386.11    615.58 o 
   5  14   7      391.01      256.61    579.88 o 
   6  14   7      357.41      -35.47    578.50 o 
   1  15   7      637.74     1047.99    899.65 o 
   2  15   7       24.86       95.27    872.17 o 
   3  15   7      324.35     1317.47   1026.87 o 
   0   0   8  1514603.38  1465916.88  34664.61 o 
   1   0   8    32949.65    31784.11   1279.76 o 
   2   0   8    44585.90    44204.81   1071.27 o 
   3   0   8     1068.78      636.25    170.17 o 
   4   0   8    24461.12    25433.99    962.28 o 
   5   0   8   129826.48   135474.61   2341.48 o 
   6   0   8   416284.50   404768.75   6538.20 o 
   7   0   8      662.48      547.55    305.19 o 
   8   0   8    47921.30    47086.56   1557.78 o 
   9   0   8     3359.85     3997.97    502.85 o 
  10   0   8    17114.35    15628.23    931.67 o 
  11   0   8     9218.10     8135.31    807.26 o 
  12   0   8    13732.39    14292.84   1143.92 o 
  13   0   8      355.07      231.75    523.94 o 
  14   0   8    13811.75    15322.46   1237.58 o 
  15   0   8       51.86      -64.27   1953.75 o 
   1   1   8     3273.51     3297.94    230.46 o 
   2   1   8    11997.38    12351.32    430.17 o 
   3   1   8    15177.28    15891.94    353.49 o 
   4   1   8    15539.44    15899.95    385.92 o 
   5   1   8     5347.19     5789.67    340.90 o 
   6   1   8    72440.56    71885.55   1044.70 o 
   7   1   8      830.90      892.39    223.29 o 
   8   1   8    16628.56    16179.48    570.64 o 
   9   1   8     1407.50     1179.57    288.84 o 
  10   1   8     1425.95      953.21    321.32 o 
  11   1   8     1138.58     1174.01    339.17 o 
  12   1   8     8201.48     8761.99    604.70 o 
  13   1   8      130.90      693.99    513.31 o 
  14   1   8      239.41      -83.80    402.50 o 
  15   1   8       18.18    -1072.99   1072.99 o 
   0   2   8   101606.16   102093.47   1782.35 o 
   1   2   8    39296.25    41406.17    671.95 o 
   2   2   8    13662.28    13957.69    362.35 o 
   3   2   8       31.16     -102.79    102.79 o 
   4   2   8     1092.87     1475.87    170.17 o 
   5   2   8    32036.88    31585.73    608.18 o 
   6   2   8    48596.39    47663.20    789.26 o 
   7   2   8     1361.16     1498.89    211.40 o 
   8   2   8      134.77      146.04    185.54 o 
   9   2   8      340.80      486.99    284.90 o 
  10   2   8     8415.51     8210.75    604.77 o 
  11   2   8     6591.85     6667.38    510.16 o 
  12   2   8     3240.14     2753.94    427.34 o 
  13   2   8       36.25     -341.53    341.53 o 
  14   2   8        5.17      601.45    518.27 o 
  15   2   8      116.09     -735.45    735.45 o 
   1   3   8      181.13      192.55    129.16 o 
   2   3   8    17167.34    16535.89    356.82 o 
   3   3   8    12604.20    13066.16    301.12 o 
   4   3   8    15825.97    15792.80    333.75 o 
   5   3   8     1468.60      944.17    225.71 o 
   6   3   8     4656.54     4343.73    323.28 o 
   7   3   8      454.65      331.42    222.26 o 
   8   3   8     7440.56     7145.86    431.82 o 
   9   3   8      257.51       65.34    220.44 o 
  10   3   8     1464.19     1532.01    352.35 o 
  11   3   8     1584.72      813.92    304.18 o 
  12   3   8     2363.49     2505.93    437.08 o 
  13   3   8      153.33      365.76    434.39 o 
  14   3   8     1023.18     1681.85    624.23 o 
  15   3   8      106.24     1015.04    771.82 o 
   0   4   8   170162.28   165959.91   2591.52 o 
   1   4   8    17949.85    18152.08    391.49 o 
   2   4   8   124059.98   126659.09   1385.14 o 
   3   4   8     2883.85     3307.69    167.42 o 
   4   4   8    44281.52    44870.11    641.92 o 
   5   4   8     2237.89     2166.63    220.65 o 
   6   4   8    67227.16    67514.65   1272.56 o 
   7   4   8     9439.89     8909.68    370.42 o 
   8   4   8    24830.05    25605.70    785.81 o 
   9   4   8     1063.95     1170.22    322.08 o 
  10   4   8     4223.59     4663.83    446.83 o 
  11   4   8        2.15      203.28    354.82 o 
  12   4   8    11502.25    12371.70    724.78 o 
  13   4   8      979.14     1807.35    481.10 o 
  14   4   8      969.61      910.08    556.78 o 
  15   4   8       14.18     -367.76    711.47 o 
   1   5   8     7676.81     6934.35    261.57 o 
   2   5   8     1960.41     1689.20    160.18 o 
   3   5   8       94.56      -11.31    142.80 o 
   4   5   8    74684.45    75603.34    922.98 o 
   5   5   8     3962.94     3989.91    243.17 o 
   6   5   8     7624.62     7551.96    354.09 o 
   7   5   8     1219.73     1045.77    261.82 o 
   8   5   8      337.07      235.61    256.88 o 
   9   5   8     1218.73     1313.98    352.73 o 
  10   5   8    18059.11    18455.95    814.90 o 
  11   5   8       62.95      186.18    359.68 o 
  12   5   8      928.13     1872.68    466.33 o 
  13   5   8        0.38     -371.39    371.39 o 
  14   5   8      656.68     1091.34    690.34 o 
   0   6   8   150021.98   149783.95   2461.86 o 
   1   6   8      623.71      328.55    152.18 o 
   2   6   8       10.16      186.66    142.48 o 
   3   6   8      103.55      134.59    155.85 o 
   4   6   8      298.97      182.09    179.32 o 
   5   6   8       54.13       -3.18    185.77 o 
   6   6   8    34642.64    32540.48   1000.46 o 
   7   6   8      389.29      -73.58    265.57 o 
   8   6   8     2157.69     2179.27    355.12 o 
   9   6   8     1794.46     2142.21    362.78 o 
  10   6   8      146.31     -365.82    365.82 o 
  11   6   8       29.41      302.27    428.44 o 
  12   6   8       26.65      -38.53    463.95 o 
  13   6   8      304.75      878.69    537.92 o 
  14   6   8     1629.82      572.20    671.12 o 
   1   7   8    20783.47    19793.74    527.44 o 
   2   7   8    27197.37    27523.99    611.65 o 
   3   7   8     3340.49     2749.71    258.16 o 
   4   7   8    64165.83    65289.86   1013.02 o 
   5   7   8     6902.57     6499.65    368.21 o 
   6   7   8    10551.08    11198.78    527.26 o 
   7   7   8     1069.76      825.13    309.14 o 
   8   7   8     3297.39     2439.17    367.57 o 
   9   7   8     3363.00     3317.22    422.24 o 
  10   7   8    31093.71    29920.32    982.27 o 
  11   7   8       30.67      169.64    498.80 o 
  12   7   8     4082.24     4724.03    708.37 o 
  13   7   8      112.04       70.65    539.20 o 
  14   7   8      984.36     -134.74   1856.44 o 
   0   8   8     9081.60     8211.92    544.37 o 
   1   8   8      351.85      536.46    238.18 o 
   2   8   8    22990.99    23189.49    656.31 o 
   3   8   8     1306.26     1884.74    255.48 o 
   4   8   8    13680.86    13450.32    519.08 o 
   5   8   8     9456.18     9961.00    557.77 o 
   6   8   8      453.63      209.08    282.66 o 
   7   8   8     1349.41      738.30    314.58 o 
   8   8   8     1651.19     2058.42    372.53 o 
   9   8   8      354.62      495.49    350.58 o 
  10   8   8      248.45      220.40    350.34 o 
  11   8   8      861.19      627.93    493.22 o 
  12   8   8      347.80       11.75    546.15 o 
  13   8   8       36.61     -585.20    585.20 o 
   1   9   8     3050.32     2955.10    308.80 o 
   2   9   8     4379.25     5368.56    386.24 o 
   3   9   8      557.06     -195.87    233.91 o 
   4   9   8     7891.00     8790.00    708.92 o 
   5   9   8      632.23      499.30    254.70 o 
   6   9   8     3511.70     3999.57    443.50 o 
   7   9   8     3050.58     3112.58    417.79 o 
   8   9   8     4369.26     3395.60    435.36 o 
   9   9   8      254.67      414.78    366.24 o 
  10   9   8     3327.51     3707.52    508.89 o 
  11   9   8        6.51       90.45    425.39 o 
  12   9   8     1456.51     1518.76    663.67 o 
   0  10   8    25662.64    23705.52   1095.04 o 
   1  10   8      847.02      822.74    327.88 o 
   2  10   8     3056.83     2289.93    359.98 o 
   3  10   8      213.19      233.67    294.16 o 
   4  10   8     1159.02     1381.77    309.20 o 
   5  10   8      118.18     -131.76    267.21 o 
   6  10   8     4224.65     5109.27    507.98 o 
   7  10   8      165.22      187.51    350.98 o 
   8  10   8     1809.93     1629.10    415.16 o 
   9  10   8       35.56      127.26    430.41 o 
  10  10   8      680.26     1547.11    514.48 o 
  11  10   8       42.44     -440.17    440.17 o 
   1  11   8       72.50     -134.31    351.94 o 
   2  11   8     2742.66     3945.97    600.80 o 
   3  11   8     2022.63     2460.63    577.09 o 
   4  11   8      628.31      768.54    478.53 o 
   5  11   8        5.88      326.82    387.56 o 
   6  11   8     1252.63     1362.17    455.32 o 
   7  11   8      176.29     -218.46    390.39 o 
   8  11   8     3352.23     2825.30    715.29 o 
   9  11   8      249.58      399.37    466.31 o 
  10  11   8        6.36      241.28    489.18 o 
   0  12   8     8229.84     8144.36   1856.44 o 
   1  12   8        2.00     -225.19    462.31 o 
   2  12   8      442.47      125.76    503.55 o 
   3  12   8      152.94       97.05    433.16 o 
   4  12   8      172.47      607.46    498.41 o 
   5  12   8      194.16      134.85    489.12 o 
   6  12   8     1943.85     1719.35    567.42 o 
   7  12   8      265.51     -415.13    551.35 o 
   8  12   8      746.39      955.65    583.65 o 
   9  12   8      210.00      466.66    562.77 o 
   1  13   8      227.47     -156.53    612.79 o 
   2  13   8       67.66       22.93    620.77 o 
   3  13   8       58.14     -213.38    521.27 o 
   4  13   8     3645.74     2818.40    662.36 o 
   5  13   8      613.20      380.89    544.75 o 
   6  13   8       68.39      412.55    548.60 o 
   7  13   8       50.91     -514.62    514.62 o 
   8  13   8      485.31     1484.27    648.64 o 
   0  14   8     1866.11     2260.66   1557.01 o 
   1  14   8       23.93     -403.67    845.88 o 
   2  14   8     1122.36      766.48    721.90 o 
   3  14   8       15.36      474.35   1227.64 o 
   4  14   8      298.60      266.66    634.20 o 
   5  14   8      135.13      423.55    587.30 o 
   6  14   8      299.98     -515.76    574.82 o 
   1  15   8      255.88      152.60    917.06 o 
   2  15   8       60.13      733.59   1197.70 o 
   1   1   9     2584.98     2623.08    226.56 o 
   2   1   9    11598.67    12266.09    421.24 o 
   3   1   9   159743.14   160033.28   1745.71 o 
   4   1   9     5271.42     5733.74    229.44 o 
   5   1   9     8574.89     8771.87    315.89 o 
   6   1   9      728.36      757.55    192.06 o 
   7   1   9     2240.49     2116.07    345.75 o 
   8   1   9     9112.10     9707.22    492.36 o 
   9   1   9    16189.52    15892.56    614.60 o 
  10   1   9       61.36     -264.34    280.05 o 
  11   1   9     6055.52     5583.16    569.94 o 
  12   1   9      492.82     -217.23    338.21 o 
  13   1   9      544.51      292.36    404.00 o 
  14   1   9      446.42      628.15    495.16 o 
  15   1   9      130.02     -207.02    967.56 o 
   0   2   9    14569.77    13513.88    817.45 o 
   1   2   9    60125.98    62588.95    930.18 o 
   2   2   9    38042.45    38949.18    626.48 o 
   3   2   9     1157.11      984.92    142.92 o 
   4   2   9    29465.75    28236.18    647.99 o 
   5   2   9     6142.81     6582.86    277.78 o 
   6   2   9     1243.64      810.52    237.52 o 
   7   2   9    40622.42    39500.53    785.69 o 
   8   2   9     1084.82     1294.61    257.15 o 
   9   2   9     7873.05     7748.63    521.95 o 
  10   2   9     3669.35     3349.92    412.56 o 
  11   2   9      340.84     1013.78    369.18 o 
  12   2   9     2060.08     2183.22    472.48 o 
  13   2   9     5015.43     4539.38    578.08 o 
  14   2   9      534.99       99.13    697.45 o 
  15   2   9      310.72      840.19    679.29 o 
   1   3   9   124582.41   126700.33   1667.49 o 
   2   3   9   108670.90   110711.72   1287.07 o 
   3   3   9      207.44      268.38    119.82 o 
   4   3   9      370.57      231.94    129.66 o 
   5   3   9    70604.82    68573.29   1077.65 o 
   6   3   9      789.71      325.24    186.50 o 
   7   3   9     2861.90     2990.85    304.44 o 
   8   3   9    42603.71    42516.84    887.42 o 
   9   3   9     6695.29     7286.58    420.41 o 
  10   3   9      415.16      431.87    314.07 o 
  11   3   9     5162.15     4991.56    573.64 o 
  12   3   9       70.34      -40.12    400.12 o 
  13   3   9     4220.94     3661.87    603.70 o 
  14   3   9     1605.01     2517.98    709.20 o 
  15   3   9     1406.84     1842.67    758.63 o 
   0   4   9      681.32      231.95    210.16 o 
   1   4   9    28299.19    27654.42    498.69 o 
   2   4   9    23294.84    21878.63    485.13 o 
   3   4   9    29924.77    30846.73    474.36 o 
   4   4   9    30116.60    29793.88    590.71 o 
   5   4   9    10345.18    11435.38    440.93 o 
   6   4   9     3641.62     4173.47    268.14 o 
   7   4   9    59258.05    58162.20   1002.29 o 
   8   4   9       21.07     -203.24    246.37 o 
   9   4   9    10004.55    10475.58    629.58 o 
  10   4   9     3757.81     3933.92    533.29 o 
  11   4   9     2369.51     2654.46    428.46 o 
  12   4   9     2212.54     2314.95    570.02 o 
  13   4   9     4433.79     4612.90    673.53 o 
  14   4   9      578.15      525.19    708.44 o 
  15   4   9      119.58     -755.03   1013.18 o 
   1   5   9     1499.04     1302.54    147.25 o 
   2   5   9    28942.88    28087.26    482.69 o 
   3   5   9    65062.50    63744.13    814.21 o 
   4   5   9    18337.78    18482.26    396.14 o 
   5   5   9       45.28     -112.00    153.93 o 
   6   5   9      125.16     -169.77    169.77 o 
   7   5   9      817.53      632.93    249.89 o 
   8   5   9    17251.46    17735.65    734.83 o 
   9   5   9     2396.91     3118.02    463.21 o 
  10   5   9     1776.59     1327.31    414.46 o 
  11   5   9      102.03      309.77    410.36 o 
  12   5   9      220.26      -47.73    446.73 o 
  13   5   9     2207.56     1905.15    604.13 o 
  14   5   9     1223.92     1527.59   1069.80 o 
   0   6   9     7496.09     6970.32    451.92 o 
   1   6   9    27539.05    24950.71   1075.93 o 
   2   6   9     4352.50     3442.74    244.98 o 
   3   6   9     4346.60     4897.69    262.54 o 
   4   6   9     7726.77     7816.01    355.43 o 
   5   6   9     5654.34     5278.81    321.50 o 
   6   6   9     6641.45     6177.28    388.10 o 
   7   6   9    14545.28    14239.59    636.94 o 
   8   6   9       21.26     -279.96    279.96 o 
   9   6   9      485.71      108.22    368.67 o 
  10   6   9     3054.01     3218.32    534.07 o 
  11   6   9      285.70      159.59    429.42 o 
  12   6   9      880.57     1441.10    553.26 o 
  13   6   9     1191.86      765.50    637.91 o 
  14   6   9      517.26      524.17    708.29 o 
   1   7   9    17849.72    16654.92    507.24 o 
   2   7   9     5399.68     6078.03    312.58 o 
   3   7   9    34638.21    33477.29    636.16 o 
   4   7   9     4900.23     5861.21    344.48 o 
   5   7   9    19988.70    20027.95    637.03 o 
   6   7   9     1173.58     1580.22    312.13 o 
   7   7   9      342.58      510.11    298.48 o 
   8   7   9     3186.75     4123.85    449.57 o 
   9   7   9    11928.75    12389.29    669.40 o 
  10   7   9        7.79     -384.84    384.84 o 
  11   7   9     6879.87     6917.90    718.01 o 
  12   7   9      237.73      293.31    616.20 o 
  13   7   9      997.19       54.01    923.14 o 
   0   8   9        4.36     -311.14    311.14 o 
   1   8   9      319.34     -169.43    179.92 o 
   2   8   9     3236.84     3107.33    288.43 o 
   3   8   9     1337.19     1322.58    240.64 o 
   4   8   9      753.55      361.62    238.67 o 
   5   8   9    15785.89    15656.00    714.86 o 
   6   8   9      128.08      -97.16    275.10 o 
   7   8   9     1368.90     1372.33    351.80 o 
   8   8   9     3168.16     2931.02    411.90 o 
   9   8   9     1696.69     1582.84    389.23 o 
  10   8   9      389.64       91.94    401.76 o 
  11   8   9     1214.48     1086.29    561.29 o 
  12   8   9      419.61      266.26    528.05 o 
  13   8   9       14.27     -582.27    582.27 o 
   1   9   9    14569.21    14864.49    643.13 o 
   2   9   9      735.64      513.45    234.51 o 
   3   9   9     2971.48     2053.31    304.30 o 
   4   9   9       13.64      121.74    255.39 o 
   5   9   9     4250.84     3416.17    366.48 o 
   6   9   9      220.34       62.03    298.10 o 
   7   9   9      810.60      573.72    346.18 o 
   8   9   9     1503.21     1326.25    381.74 o 
   9   9   9        7.68       27.37    353.85 o 
  10   9   9      290.24       84.88    429.35 o 
  11   9   9      678.49      538.38    457.28 o 
  12   9   9      797.02     1539.27    687.01 o 
   0  10   9      893.03     1376.46    498.07 o 
   1  10   9      913.50      908.57    300.82 o 
   2  10   9     5385.98     5441.36    485.40 o 
   3  10   9     2081.56     2482.05    392.00 o 
   4  10   9     1621.63     1214.52    329.71 o 
   5  10   9     5548.08     5071.10    469.42 o 
   6  10   9      432.15      142.06    440.68 o 
   7  10   9      539.65      698.19    401.37 o 
   8  10   9     1355.47     2079.38    476.15 o 
   9  10   9     2856.76     2715.54    556.50 o 
  10  10   9       52.06     -432.37    432.37 o 
  11  10   9     1187.63     1455.61    532.59 o 
   1  11   9       39.57       17.27    561.19 o 
   2  11   9     2554.94     2044.08    530.97 o 
   3  11   9    26602.95    23954.46   1245.39 o 
   4  11   9      221.96     -402.82    402.82 o 
   5  11   9      384.02      835.32    524.99 o 
   6  11   9      578.17      793.24    689.62 o 
   7  11   9        4.75     -172.82    405.79 o 
   8  11   9     2264.75     2381.98    547.55 o 
   9  11   9     2214.12     2843.43    589.64 o 
  10  11   9        0.76     -459.98    459.98 o 
   0  12   9      495.87     -119.77    868.33 o 
   1  12   9       57.70      373.48    493.79 o 
   2  12   9     2517.65     2818.62    683.98 o 
   3  12   9      304.89      925.56    499.94 o 
   4  12   9     1527.10     1080.28    581.47 o 
   5  12   9        1.59     -406.39    445.73 o 
   6  12   9     1850.81     2760.49    619.23 o 
   7  12   9      615.96     1050.36    566.60 o 
   8  12   9      763.00      711.86    598.99 o 
   9  12   9      541.36      -80.22    506.93 o 
   1  13   9       28.17      108.88    747.58 o 
   2  13   9     2015.68     1125.73    693.42 o 
   3  13   9      260.87     -237.93    562.96 o 
   4  13   9      144.09      301.10    771.93 o 
   5  13   9      173.31      310.06    527.96 o 
   6  13   9       95.05      408.15    544.05 o 
   7  13   9       66.36      786.31    574.71 o 
   8  13   9      787.08      253.61    587.81 o 
   0  14   9      827.86     1062.96   1392.33 o 
   1  14   9      374.38     1024.72    875.60 o 
   2  14   9       35.15     -607.23    792.07 o 
   3  14   9       89.01     -654.52    787.35 o 
   4  14   9      309.84      129.74    637.79 o 
   5  14   9       30.53      939.07    646.96 o 
   6  14   9      167.71      694.76    642.30 o 
   1  15   9      435.13     1802.34   1119.75 o 
   2  15   9        1.86       29.94   1227.64 o 
   0   0  10   334244.16   339395.69   9776.23 o 
   1   0  10      121.61     -206.02    206.02 o 
   2   0  10      565.97      461.93    270.07 o 
   3   0  10     8352.72     8913.60    825.49 o 
   4   0  10    33780.66    34817.03    943.35 o 
   5   0  10    12344.63    12231.84    832.53 o 
   6   0  10   105929.91   104518.81   2338.89 o 
   7   0  10     7528.23     7126.20    605.27 o 
   8   0  10    30288.24    29352.47   1209.02 o 
   9   0  10     1789.38     2388.56    539.24 o 
  10   0  10      459.75      439.84    502.21 o 
  11   0  10     6133.11     7060.62    845.72 o 
  12   0  10     4585.54     5019.21   1399.81 o 
  13   0  10     4073.61     5254.31   1175.24 o 
  14   0  10     7218.29     9524.61   2328.03 o 
  15   0  10       27.50      748.56   1512.10 o 
   1   1  10   246713.81   249966.80   3734.07 o 
   2   1  10    98266.14   103282.80   1595.65 o 
   3   1  10   132959.88   133256.27   1492.70 o 
   4   1  10     1030.43     1343.17    154.83 o 
   5   1  10    56410.59    54376.82    782.74 o 
   6   1  10    19048.14    19333.65    672.47 o 
   7   1  10    40020.62    37033.97    864.80 o 
   8   1  10    57328.33    58871.37   1176.58 o 
   9   1  10    48711.79    50102.02   1128.68 o 
  10   1  10     1692.71     1275.67    380.80 o 
  11   1  10     2286.47     2576.37    462.78 o 
  12   1  10     1486.41     1024.21    474.04 o 
  13   1  10     1891.87     1295.62    998.34 o 
  14   1  10     2959.54     2762.37    625.70 o 
  15   1  10     5120.58     1801.54   2245.69 o 
   0   2  10     2535.69     1916.62    578.79 o 
   1   2  10    10090.43    10889.24    388.35 o 
   2   2  10    50990.69    49936.55    810.81 o 
   3   2  10     1287.44     1821.31    179.82 o 
   4   2  10    30908.07    31825.14    560.53 o 
   5   2  10     1907.98     1877.40    225.00 o 
   6   2  10     9536.04     8888.21    511.33 o 
   7   2  10    11876.05    12588.74    630.08 o 
   8   2  10     2060.03     1900.35    313.97 o 
   9   2  10     1101.06      605.64    344.52 o 
  10   2  10      104.22        6.79    340.33 o 
  11   2  10     1128.87     1244.35    423.65 o 
  12   2  10     2489.87     2701.15    671.81 o 
  13   2  10     3090.84     3504.85    775.35 o 
  14   2  10      800.58      985.24    560.55 o 
  15   2  10      866.14      690.94    686.59 o 
   1   3  10    19351.82    18778.49    494.85 o 
   2   3  10    47763.00    49276.90    690.68 o 
   3   3  10    75671.45    75315.26    886.03 o 
   4   3  10    19956.11    20465.28    449.17 o 
   5   3  10     5271.39     5604.11    355.92 o 
   6   3  10        0.68     -193.36    193.36 o 
   7   3  10    21748.35    20028.48    785.96 o 
   8   3  10    14290.18    15123.35    650.66 o 
   9   3  10     8315.07     8548.41    616.08 o 
  10   3  10     1254.93     1457.67    430.76 o 
  11   3  10      278.74      129.78    387.68 o 
  12   3  10      233.71     -339.30    447.02 o 
  13   3  10      560.29      726.51    506.14 o 
  14   3  10     1575.89     2572.10    614.81 o 
  15   3  10     1345.19     1486.40    754.01 o 
   0   4  10    76215.95    74911.69   1898.80 o 
   1   4  10    14426.93    13790.62    386.31 o 
   2   4  10    58918.39    57633.88    889.55 o 
   3   4  10      670.80      752.68    143.79 o 
   4   4  10    12059.37    12705.23    400.27 o 
   5   4  10    18092.71    18069.71    462.36 o 
   6   4  10    46552.67    46064.46    815.49 o 
   7   4  10    10099.88    10794.73    451.74 o 
   8   4  10    19056.35    18782.63    762.04 o 
   9   4  10     1976.21     1748.93    383.53 o 
  10   4  10       76.42      266.91    388.58 o 
  11   4  10     5318.76     5563.47    603.57 o 
  12   4  10     7358.32     7393.13    920.47 o 
  13   4  10     1415.90     1777.96    569.28 o 
  14   4  10     1127.18      870.93    858.63 o 
  15   4  10      678.48      561.46    888.14 o 
   1   5  10        3.08      -20.24    129.78 o 
   2   5  10      233.07      214.96    156.72 o 
   3   5  10    23952.05    24174.53    495.94 o 
   4   5  10     6423.14     6526.97    267.65 o 
   5   5  10     3228.34     3051.78    223.05 o 
   6   5  10     7258.42     8050.84    379.68 o 
   7   5  10     1033.11     1241.97    315.26 o 
   8   5  10     4104.69     4288.84    374.72 o 
   9   5  10     2299.11     2233.20    442.55 o 
  10   5  10     4925.00     4689.53    543.46 o 
  11   5  10      107.73      193.47    461.20 o 
  12   5  10     1097.01      871.54    614.12 o 
  13   5  10       92.08      356.32    532.17 o 
  14   5  10      241.34      497.20    689.33 o 
   0   6  10    45031.59    44258.67   1150.93 o 
   1   6  10    37169.29    37023.68    916.71 o 
   2   6  10     5166.76     5644.52    265.11 o 
   3   6  10      321.83      568.21    171.93 o 
   4   6  10    14176.81    14401.21    465.43 o 
   5   6  10    48251.74    50283.71    876.52 o 
   6   6  10     9596.05     9912.33    499.93 o 
   7   6  10     4869.36     5407.41    491.20 o 
   8   6  10     1905.97     2093.12    358.71 o 
   9   6  10      802.30      235.89    308.58 o 
  10   6  10      445.26       91.49    400.92 o 
  11   6  10     8855.35     8967.50   1077.95 o 
  12   6  10       94.60      -46.01    564.93 o 
  13   6  10     1274.85      -51.63    665.78 o 
  14   6  10      854.39      529.58    721.14 o 
   1   7  10    12382.48    12311.55    532.82 o 
   2   7  10      877.17      955.29    194.52 o 
   3   7  10      116.47      -38.89    178.23 o 
   4   7  10    14344.07    14570.50    494.59 o 
   5   7  10     5884.94     5288.42    343.12 o 
   6   7  10     8924.53     9840.50    481.27 o 
   7   7  10     1633.87     1303.29    371.60 o 
   8   7  10     4008.78     3646.48    462.38 o 
   9   7  10     1298.94     1980.82    394.73 o 
  10   7  10     5057.83     5002.95    724.86 o 
  11   7  10        0.52      222.09    518.89 o 
  12   7  10      426.07       19.71    520.00 o 
  13   7  10      191.06     -190.57    745.52 o 
   0   8  10     6535.15     7287.57    843.75 o 
   1   8  10    16717.92    17393.07    536.60 o 
   2   8  10    34717.97    33711.02    737.20 o 
   3   8  10      238.89      105.23    216.63 o 
   4   8  10    25735.95    26248.34    741.63 o 
   5   8  10    35048.16    35814.39    831.99 o 
   6   8  10    10153.96    10745.34    509.82 o 
   7   8  10       81.44     -284.39    319.19 o 
   8   8  10     3054.09     2721.31    465.17 o 
   9   8  10       95.44      151.89    352.83 o 
  10   8  10     1252.06     1262.75    398.23 o 
  11   8  10     6559.71     7085.29    808.79 o 
  12   8  10     4544.54     4594.67    755.28 o 
  13   8  10       81.79     -486.07    770.75 o 
   1   9  10     3397.76     3298.48    340.07 o 
   2   9  10     2761.95     3475.35    362.44 o 
   3   9  10       99.55     -224.13    238.55 o 
   4   9  10       99.33     -142.38    248.68 o 
   5   9  10       82.75     -248.81    248.81 o 
   6   9  10     2613.56     2311.41    383.23 o 
   7   9  10     1756.37      857.94    369.16 o 
   8   9  10     2120.71     2325.45    479.71 o 
   9   9  10      225.07      310.45    364.36 o 
  10   9  10      417.78      201.30    406.45 o 
  11   9  10      100.23      -12.80    411.36 o 
  12   9  10       29.61      322.50    708.78 o 
   0  10  10     2514.17     2378.04    571.67 o 
   1  10  10     6255.58     6681.62    469.83 o 
   2  10  10      627.14      551.43    318.05 o 
   3  10  10      297.60       78.77    397.96 o 
   4  10  10     1598.70     1637.58    378.00 o 
   5  10  10     3630.98     4154.34    455.25 o 
   6  10  10      801.79      566.89    363.02 o 
   7  10  10      306.28      125.72    407.45 o 
   8  10  10     1639.90     2066.84    475.75 o 
   9  10  10     1091.06      944.29    482.68 o 
  10  10  10      921.18      580.65    483.89 o 
  11  10  10     1952.74     2320.57    568.19 o 
   1  11  10       67.46     -474.72    474.72 o 
   2  11  10        5.75     -387.73    387.73 o 
   3  11  10     2433.06     1588.58    506.44 o 
   4  11  10      584.09      312.09    451.32 o 
   5  11  10       31.78     -358.27    358.27 o 
   6  11  10     1859.59      724.53    378.54 o 
   7  11  10      787.98      730.82    465.84 o 
   8  11  10      577.44      106.67    449.26 o 
   9  11  10      182.87      304.03    474.65 o 
  10  11  10       59.86     -324.11    537.45 o 
   0  12  10     6249.29     5689.08   1661.81 o 
   1  12  10      444.70      491.91    813.29 o 
   2  12  10       52.89      449.62    618.42 o 
   3  12  10      600.37     1142.93    511.23 o 
   4  12  10        0.07      -90.70    511.73 o 
   5  12  10        2.99       75.49    477.40 o 
   6  12  10     3253.64     3619.32    671.02 o 
   7  12  10      289.76       32.32    667.48 o 
   8  12  10       39.98     -487.13    487.13 o 
   9  12  10     2054.21     2049.90    698.72 o 
   1  13  10      602.68     1036.32    860.40 o 
   2  13  10      107.48      513.01    814.32 o 
   3  13  10       54.02     -514.39    534.59 o 
   4  13  10     1105.56      954.70    623.34 o 
   5  13  10     1220.60     1341.63    613.97 o 
   6  13  10     1021.50      575.14    595.56 o 
   7  13  10       50.67      365.63    575.59 o 
   0  14  10      216.50     -449.14   1227.64 o 
   1  14  10      584.83      -31.05    784.37 o 
   2  14  10     2416.58     2769.68   1111.56 o 
   3  14  10       73.17     1482.15   1557.01 o 
   4  14  10      577.92     2539.25   1387.31 o 
   5  14  10      543.81      129.94    660.35 o 
   1  15  10      240.44      569.29   1036.00 o 
   1   1  11     1368.54     1343.45    380.58 o 
   2   1  11     7251.88     7677.28    382.61 o 
   3   1  11    59139.71    58235.43    902.08 o 
   4   1  11     1324.58     1274.06    164.95 o 
   5   1  11     2311.83     2209.08    167.52 o 
   6   1  11    11677.46    11397.27    572.09 o 
   7   1  11     6316.44     6115.01    435.58 o 
   8   1  11     3558.96     3508.57    394.90 o 
   9   1  11     3320.50     3665.42    549.41 o 
  10   1  11      551.83      889.24    372.72 o 
  11   1  11     2110.98     2338.69    530.31 o 
  12   1  11     3975.53     3471.60    607.75 o 
  13   1  11      222.79        8.05    461.67 o 
  14   1  11       28.12     -202.78    482.50 o 
  15   1  11        0.27       99.80    666.59 o 
   0   2  11    28264.76    28866.12   1104.87 o 
   1   2  11    11551.93    10333.96    416.50 o 
   2   2  11    19666.18    20276.93    496.17 o 
   3   2  11    31118.16    33120.82    603.31 o 
   4   2  11    11204.64    11556.09    388.60 o 
   5   2  11    83818.33    84783.63   1299.19 o 
   6   2  11     2966.92     3138.32    233.25 o 
   7   2  11     2245.32     1205.69    261.82 o 
   8   2  11       98.41      101.29    254.04 o 
   9   2  11     9340.13     9008.85    625.80 o 
  10   2  11        7.23      132.16    355.89 o 
  11   2  11    14703.66    15629.14    883.47 o 
  12   2  11      369.93      820.75    490.65 o 
  13   2  11        1.68     -435.66    435.66 o 
  14   2  11      434.26      411.19    520.41 o 
  15   2  11        0.17     -167.90    646.52 o 
   1   3  11   182025.23   175110.23   2363.94 o 
   2   3  11    12424.76    12655.66    352.67 o 
   3   3  11    78341.05    80230.58   1007.62 o 
   4   3  11     2211.78     2586.09    210.83 o 
   5   3  11    87247.68    89654.79   1244.03 o 
   6   3  11    15115.58    15706.81    496.96 o 
   7   3  11    23389.21    23421.29    663.17 o 
   8   3  11    14654.82    16421.99    732.35 o 
   9   3  11    39177.43    40470.30   1306.46 o 
  10   3  11      479.02      165.95    355.94 o 
  11   3  11     1075.82     1072.67    426.67 o 
  12   3  11     2352.05     2266.42    574.40 o 
  13   3  11       53.88      244.19    510.25 o 
  14   3  11      853.04     1275.07    905.51 o 
  15   3  11     4843.90     4952.49   1017.59 o 
   0   4  11    42069.77    41328.11   1178.17 o 
   1   4  11    39547.65    38530.86    912.97 o 
   2   4  11    11101.71    11335.20    391.00 o 
   3   4  11     4606.98     4431.64    229.10 o 
   4   4  11    10213.25    10659.77    325.10 o 
   5   4  11    94105.50    97122.63   1317.09 o 
   6   4  11     6318.97     7172.44    413.89 o 
   7   4  11      134.96       30.69    249.31 o 
   8   4  11      749.93     1138.43    469.79 o 
   9   4  11     3543.64     3425.52    512.79 o 
  10   4  11      297.09      786.70    463.24 o 
  11   4  11    17836.17    19171.35   1459.34 o 
  12   4  11      300.23       96.04    461.67 o 
  13   4  11      105.63     -228.53    489.09 o 
  14   4  11      989.63     1699.77    614.22 o 
   1   5  11    16222.46    15094.30    471.23 o 
   2   5  11    34881.04    34771.89    639.95 o 
   3   5  11    25722.88    25852.43    480.42 o 
   4   5  11    18093.80    17606.41    501.00 o 
   5   5  11      199.74      175.01    183.21 o 
   6   5  11     9802.76    10373.05    447.07 o 
   7   5  11     9421.76    10340.56    589.46 o 
   8   5  11     8883.63     8848.01    564.60 o 
   9   5  11      224.06      770.32    481.58 o 
  10   5  11     1745.72     1690.68    455.93 o 
  11   5  11     4025.55     5042.98    745.77 o 
  12   5  11     2623.20     3904.05    789.33 o 
  13   5  11      287.66      103.85    533.60 o 
  14   5  11      825.02      506.90    688.47 o 
   0   6  11     2497.19     1457.53    306.50 o 
   1   6  11    12330.68    12577.32    418.97 o 
   2   6  11      604.83      457.31    179.87 o 
   3   6  11     1202.70     1021.06    211.43 o 
   4   6  11     2682.41     2843.48    273.54 o 
   5   6  11     9224.53    10323.49    413.10 o 
   6   6  11      417.95      547.73    224.19 o 
   7   6  11        9.85     -265.38    265.38 o 
   8   6  11      227.30      142.43    300.59 o 
   9   6  11       67.84       60.11    316.15 o 
  10   6  11      646.52      558.05    460.25 o 
  11   6  11     2538.45     2455.29    632.61 o 
  12   6  11        0.69       -5.43    576.52 o 
  13   6  11      331.38     -121.34    546.44 o 
  14   6  11      361.17      609.11    692.69 o 
   1   7  11     9285.62     9450.56    444.15 o 
   2   7  11     1933.54     1786.57    257.18 o 
   3   7  11    35673.53    33456.98    723.87 o 
   4   7  11     6391.69     5859.22    414.26 o 
   5   7  11     3364.20     3830.92    359.07 o 
   6   7  11     2844.72     2542.54    323.29 o 
   7   7  11     3527.36     3026.13    442.25 o 
   8   7  11      419.97      -30.45    342.35 o 
   9   7  11     6253.83     6776.42    625.46 o 
  10   7  11     2367.02     1985.18    420.37 o 
  11   7  11        3.81     -117.32    462.38 o 
  12   7  11      185.22      440.64    613.57 o 
  13   7  11      438.44     -160.49    647.21 o 
   0   8  11     6177.96     6573.76    624.44 o 
   1   8  11     3822.38     4609.51    316.92 o 
   2   8  11    14320.43    14658.76    447.01 o 
   3   8  11     2181.39     1447.77    264.58 o 
   4   8  11     2844.65     2776.20    344.61 o 
   5   8  11     1880.39     1568.30    314.54 o 
   6   8  11     2592.74     2692.20    354.89 o 
   7   8  11     1342.60      777.84    381.02 o 
   8   8  11     4091.43     4145.90    563.11 o 
   9   8  11     2937.85     3214.42    478.15 o 
  10   8  11       54.84      -75.18    396.81 o 
  11   8  11       61.06      249.61    517.49 o 
  12   8  11     1076.10     1890.35    770.13 o 
  13   8  11       17.93     -479.01    738.27 o 
   1   9  11    15836.56    16233.86    556.47 o 
   2   9  11      309.75      126.10    231.91 o 
   3   9  11     6057.80     7133.99    443.04 o 
   4   9  11     1981.37     1868.94    322.66 o 
   5   9  11     9872.08    10439.39    535.67 o 
   6   9  11        3.59     -416.67    416.67 o 
   7   9  11     1194.02       71.12    668.07 o 
   8   9  11      354.28     -346.97    346.97 o 
   9   9  11     2782.63     3949.06    523.12 o 
  10   9  11     1217.00      983.06    435.01 o 
  11   9  11     1127.27     1073.09    532.49 o 
  12   9  11        0.70     -706.03    706.03 o 
   0  10  11       34.23     -424.31    424.31 o 
   1  10  11      690.37      341.92    378.36 o 
   2  10  11     4363.47     5459.95    638.09 o 
   3  10  11     2160.49     2288.93    406.58 o 
   4  10  11     2137.41     1839.15    370.15 o 
   5  10  11     7166.55     6843.52    540.58 o 
   6  10  11      620.55      519.86    368.99 o 
   7  10  11       89.77     -294.97    451.15 o 
   8  10  11     1505.46      983.48    443.43 o 
   9  10  11     3384.99     2213.59    543.57 o 
  10  10  11       77.29       63.70    461.82 o 
  11  10  11     3175.90     3992.47    638.23 o 
   1  11  11     9736.72     9312.72   1672.77 o 
   2  11  11      445.43     1069.65    472.34 o 
   3  11  11     1628.92     1313.42    495.41 o 
   4  11  11     2326.29     2523.89    498.43 o 
   5  11  11      459.55      823.48    433.30 o 
   6  11  11     1710.30     1577.85    420.80 o 
   7  11  11     1589.51     1189.70    491.03 o 
   8  11  11      518.74     1125.60    521.48 o 
   9  11  11      112.11     -145.98    459.55 o 
  10  11  11     1548.90     1062.05    554.87 o 
   0  12  11       27.25     -823.42    913.25 o 
   1  12  11      161.79      504.73    732.74 o 
   2  12  11     2686.45     3644.75    832.68 o 
   3  12  11      678.01      897.57    550.17 o 
   4  12  11     2004.28     1654.70    620.61 o 
   5  12  11     2740.20     3369.12    671.29 o 
   6  12  11     1192.38      465.45    570.54 o 
   7  12  11       20.48     -314.02    450.83 o 
   8  12  11      746.08      466.32    503.27 o 
   9  12  11       71.39     -287.33    512.84 o 
   1  13  11     2673.44     3345.26   1069.06 o 
   2  13  11       29.87      921.71    849.78 o 
   3  13  11     2920.57     3425.02   1197.05 o 
   4  13  11       20.85     -536.83   1452.21 o 
   5  13  11     1156.70     1612.41    623.80 o 
   6  13  11        0.60      505.18    585.68 o 
   7  13  11      808.57      301.80    596.90 o 
   0  14  11       18.48     -583.88   1107.87 o 
   1  14  11      879.18      181.60   1003.07 o 
   2  14  11      197.82      888.87    910.24 o 
   3  14  11       97.08      194.63   1317.47 o 
   4  14  11        0.89     -876.97    876.97 o 
   5  14  11      363.12      798.13   1098.54 o 
   0   0  12     5226.64     5241.01    898.28 o 
   1   0  12   109122.86   119338.41   2912.27 o 
   2   0  12    70368.73    69602.94   1957.79 o 
   3   0  12     5081.43     5290.49    514.30 o 
   4   0  12    73043.66    71543.55   1368.44 o 
   5   0  12     7524.66     7388.85    339.18 o 
   6   0  12     4632.79     3726.42    498.68 o 
   7   0  12    69204.44    67228.38   3937.19 o 
   8   0  12      404.13      340.64    409.04 o 
   9   0  12    12264.82    11903.60    897.98 o 
  10   0  12     6384.62     5498.10    781.87 o 
  11   0  12     1637.68     2429.11    641.81 o 
  12   0  12     5562.47     8291.56   1078.00 o 
  13   0  12     7136.14     9690.05   1337.08 o 
  14   0  12     1231.80     2172.00    862.81 o 
  15   0  12      940.34     -314.40   1482.15 o 
   1   1  12    28613.02    29250.45    961.27 o 
   2   1  12    11620.37    11601.41    446.73 o 
   3   1  12     4246.70     3847.57    238.91 o 
   4   1  12    36994.95    36557.77    635.87 o 
   5   1  12    18352.57    18152.30    452.92 o 
   6   1  12     4615.32     5773.70    361.81 o 
   7   1  12     2236.79     2397.64    292.10 o 
   8   1  12    15792.14    16459.83    666.87 o 
   9   1  12      376.31      758.91    358.66 o 
  10   1  12    20024.07    19419.86    928.21 o 
  11   1  12      348.07       78.84    384.96 o 
  12   1  12      146.57     -324.62    460.22 o 
  13   1  12     1005.20     1005.65    514.48 o 
  14   1  12      735.37      197.57    535.49 o 
  15   1  12      917.11      632.32    763.32 o 
   0   2  12   274555.34   280235.75   5958.29 o 
   1   2  12    43435.03    42525.89    974.17 o 
   2   2  12   189356.34   186772.16   2523.43 o 
   3   2  12     1222.95     1287.91    203.05 o 
   4   2  12   104003.02   102306.27   1468.64 o 
   5   2  12    19314.55    20034.22    526.29 o 
   6   2  12   126678.09   122966.13   1463.70 o 
   7   2  12    37624.52    36752.29   1002.08 o 
   8   2  12    35206.38    34008.09    879.12 o 
   9   2  12      471.84      357.81    353.35 o 
  10   2  12     4823.68     5515.91    608.08 o 
  11   2  12     1891.94     2393.37    479.17 o 
  12   2  12    20787.95    21576.85   1612.08 o 
  13   2  12     3534.51     3087.17    686.61 o 
  14   2  12      961.13     1798.32    669.04 o 
  15   2  12       16.24      115.49    706.55 o 
   1   3  12     3692.89     3847.30    266.72 o 
   2   3  12     1555.29     1490.00    225.09 o 
   3   3  12      369.39      455.48    174.33 o 
   4   3  12     3945.42     4181.42    251.17 o 
   5   3  12     2463.42     2201.57    204.02 o 
   6   3  12     1905.19     1945.35    286.22 o 
   7   3  12       28.54      -40.75    201.20 o 
   8   3  12      135.64      123.05    245.36 o 
   9   3  12     3581.13     3523.92    485.12 o 
  10   3  12     2176.92     2356.61    448.02 o 
  11   3  12     1301.74     1530.70    546.35 o 
  12   3  12      406.40      590.79    475.97 o 
  13   3  12       39.50      -17.99    538.66 o 
  14   3  12      274.21      907.15    556.45 o 
  15   3  12      297.66     -233.54    771.45 o 
   0   4  12     4860.67     4781.80    454.99 o 
   1   4  12     5839.92     5615.86    362.15 o 
   2   4  12     3253.59     2740.11    239.56 o 
   3   4  12        6.91       62.79    178.83 o 
   4   4  12     3655.92     3668.17    264.47 o 
   5   4  12     7494.94     7496.99    341.02 o 
   6   4  12       21.91      280.68    199.45 o 
   7   4  12     2196.95     2187.11    324.40 o 
   8   4  12     1556.73     1517.40    406.71 o 
   9   4  12      100.36      687.34    470.70 o 
  10   4  12      954.20     1331.53    434.31 o 
  11   4  12     2073.35     2220.36    506.93 o 
  12   4  12      413.25      539.18    529.26 o 
  13   4  12      277.97      -27.23    523.47 o 
  14   4  12      321.42     -259.91    539.30 o 
   1   5  12      749.19      597.67    194.53 o 
   2   5  12    30637.09    30701.38    605.92 o 
   3   5  12    44230.39    41804.68    665.65 o 
   4   5  12    11727.97    12669.11    389.36 o 
   5   5  12      835.76      417.22    202.31 o 
   6   5  12     5293.11     6747.14    493.24 o 
   7   5  12       87.58      287.98    253.04 o 
   8   5  12    20753.69    20682.18    919.89 o 
   9   5  12     8516.96     8769.92    700.18 o 
  10   5  12      936.28      671.59    442.46 o 
  11   5  12     2078.47     1687.30    647.20 o 
  12   5  12     1067.16      386.59    540.79 o 
  13   5  12     1225.95      737.75    574.73 o 
  14   5  12     2345.19     2738.16    731.66 o 
   0   6  12    96354.62   101934.61   2122.46 o 
   1   6  12       81.06      219.37    170.87 o 
   2   6  12     1695.88     1689.69    213.81 o 
   3   6  12     3797.97     3436.85    277.12 o 
   4   6  12     2051.07     1797.96    244.03 o 
   5   6  12     8749.46     8658.81    403.73 o 
   6   6  12    24125.45    24172.15    659.85 o 
   7   6  12     2020.13     2758.15    390.79 o 
   8   6  12     1864.74     2338.53    390.94 o 
   9   6  12     3880.48     3421.96    450.31 o 
  10   6  12      919.67     1652.18    570.94 o 
  11   6  12     1855.90     2034.39    683.57 o 
  12   6  12       98.46      479.61    916.23 o 
  13   6  12      159.99      694.71    593.19 o 
  14   6  12     1688.85     1704.05    683.48 o 
   1   7  12     8474.76     8044.92    431.71 o 
   2   7  12    27978.42    27654.63    674.58 o 
   3   7  12    27792.80    27700.40    792.25 o 
   4   7  12      198.91      325.75    243.91 o 
   5   7  12      767.52     1106.32    314.30 o 
   6   7  12     8825.06     8016.20    470.85 o 
   7   7  12      790.96      606.73    398.52 o 
   8   7  12    27602.85    26646.54   1054.10 o 
   9   7  12     2243.36     1238.39    426.43 o 
  10   7  12      152.25     -223.96    380.03 o 
  11   7  12      476.03      146.46    611.54 o 
  12   7  12       67.07     -515.50    541.01 o 
  13   7  12     1701.81     3048.84    819.13 o 
   0   8  12    12634.00    12615.32    643.87 o 
   1   8  12     1719.09     1390.43    274.75 o 
   2   8  12    36386.20    37250.47   1063.76 o 
   3   8  12     1409.09     1330.57    283.89 o 
   4   8  12    17841.73    16987.43    876.35 o 
   5   8  12       14.85      -33.87    272.52 o 
   6   8  12     9805.16     9106.29    558.23 o 
   7   8  12     2197.12     1762.45    469.99 o 
   8   8  12     2724.03     1812.08    446.25 o 
   9   8  12     1105.48      872.28    381.26 o 
  10   8  12       83.26      283.52    406.42 o 
  11   8  12      678.30      550.42   1333.28 o 
  12   8  12     2336.12     3506.20    829.89 o 
   1   9  12      373.87        5.35    280.11 o 
   2   9  12    18266.17    19625.82    774.74 o 
   3   9  12    11745.32    10120.70    631.82 o 
   4   9  12     2975.22     3159.24    437.90 o 
   5   9  12      759.63      863.86    314.94 o 
   6   9  12        5.57     -111.51    368.17 o 
   7   9  12      347.86      930.75    494.63 o 
   8   9  12    16666.69    15742.65    979.16 o 
   9   9  12     1255.31      810.55    420.12 o 
  10   9  12      348.33      559.07    724.73 o 
  11   9  12       34.32     -494.66    494.66 o 
  12   9  12       58.40      995.72    817.31 o 
   0  10  12     1637.09     2826.95    916.86 o 
   1  10  12      108.86      506.91    385.72 o 
   2  10  12       44.35       47.41    343.38 o 
   3  10  12      298.29      286.41    359.64 o 
   4  10  12       11.44     -304.33    304.33 o 
   5  10  12      390.62     -237.07    340.38 o 
   6  10  12     1460.73     1440.83    414.22 o 
   7  10  12      574.67      400.47    476.95 o 
   8  10  12      493.67      940.15    452.47 o 
   9  10  12      211.44       49.60    426.52 o 
  10  10  12      362.41      464.26    466.68 o 
  11  10  12        9.84      347.07    542.23 o 
   1  11  12     1427.34     2245.39    593.88 o 
   2  11  12       16.07     -120.06    449.11 o 
   3  11  12        4.61      591.11    735.81 o 
   4  11  12      321.59      884.56    474.08 o 
   5  11  12        1.83      166.04    410.17 o 
   6  11  12     3899.90     3911.56    593.97 o 
   7  11  12      381.42     1247.26    496.66 o 
   8  11  12        9.39     -188.25    435.03 o 
   9  11  12      120.75     -158.20    471.01 o 
  10  11  12        4.47     -459.62    530.43 o 
   0  12  12     4794.83     5988.50   1691.75 o 
   1  12  12      115.76      190.05    758.69 o 
   2  12  12       47.22     -350.42    556.26 o 
   3  12  12      130.31     -125.40    595.40 o 
   4  12  12       61.66      377.51    606.87 o 
   5  12  12       29.51     -507.20    507.20 o 
   6  12  12      880.61      306.64    648.27 o 
   7  12  12      179.33     -464.50    464.50 o 
   8  12  12        3.17     -107.86    481.48 o 
   9  12  12      573.49     1453.70    655.31 o 
   1  13  12     1588.67     1411.68   1130.33 o 
   2  13  12       32.99       84.84    788.69 o 
   3  13  12      138.93     -760.90    760.90 o 
   4  13  12      105.55     -148.39    708.49 o 
   5  13  12      377.21      434.74    649.65 o 
   6  13  12     1888.08     2081.80    777.13 o 
   7  13  12      336.29      598.52    684.93 o 
   0  14  12       82.40     4551.26   1766.61 o 
   1  14  12       82.10     1303.76    930.81 o 
   2  14  12     2577.88     2908.70   1272.56 o 
   3  14  12      161.54      -89.83   1018.05 o 
   4  14  12     1393.36     3153.93   3181.39 o 
   5  14  12       28.55     -719.04    719.04 o 
   1   1  13     2367.22     1587.34    274.97 o 
   2   1  13     2901.17     2835.85    301.79 o 
   3   1  13    93592.23    93733.44   1239.90 o 
   4   1  13     2743.51     2645.20    212.75 o 
   5   1  13     8286.72     8334.98    300.27 o 
   6   1  13    10684.60    10932.42    551.44 o 
   7   1  13      442.09      226.72    249.21 o 
   8   1  13       24.27      102.54    312.11 o 
   9   1  13     8500.96     9392.72    619.27 o 
  10   1  13      144.66      151.86    361.76 o 
  11   1  13     7104.75     6935.85    627.68 o 
  12   1  13     1098.21     1275.31    521.93 o 
  13   1  13      103.16      -23.26    466.67 o 
  14   1  13        2.99     -510.11    510.11 o 
  15   1  13        0.70     -130.18    686.68 o 
   0   2  13    56807.54    53071.86   1619.14 o 
   1   2  13     2912.67     2579.08    397.51 o 
   2   2  13    16771.17    17746.39    554.78 o 
   3   2  13     8512.48     9873.44    499.37 o 
   4   2  13      999.94     1132.39    204.14 o 
   5   2  13    22172.91    22833.46    512.75 o 
   6   2  13    11223.69    11094.85    476.65 o 
   7   2  13     3685.06     3023.78    330.66 o 
   8   2  13      715.73      644.49    280.27 o 
   9   2  13    14236.78    13588.59    720.00 o 
  10   2  13     1363.84     1677.06    452.17 o 
  11   2  13     7550.21     6778.08    656.37 o 
  12   2  13       12.99      333.73    479.35 o 
  13   2  13      221.94      494.35    594.39 o 
  14   2  13      210.71       75.51    554.77 o 
  15   2  13      770.68     1150.88    796.22 o 
   1   3  13   102260.76   104566.81   1693.15 o 
   2   3  13    20572.29    21023.55    592.17 o 
   3   3  13       32.68      -88.89    163.96 o 
   4   3  13    37594.62    36639.57    620.60 o 
   5   3  13    33752.13    34225.33    693.76 o 
   6   3  13    10550.97    12318.92    539.80 o 
   7   3  13     9221.94     9454.72    528.34 o 
   8   3  13      542.08      441.14    287.14 o 
   9   3  13     6673.64     5522.85    551.45 o 
  10   3  13     9297.46     9522.53    713.48 o 
  11   3  13      241.26      411.14    421.26 o 
  12   3  13     4224.39     4055.60    678.87 o 
  13   3  13       75.75      460.01    505.98 o 
  14   3  13        0.69      -59.99    533.37 o 
   0   4  13   194609.03   192267.78   3796.82 o 
   1   4  13    10998.10    10465.30    469.91 o 
   2   4  13     2569.63     2684.33    286.61 o 
   3   4  13    11775.43    11721.25    400.42 o 
   4   4  13     1794.44     1598.45    229.25 o 
   5   4  13    39038.03    38597.79    724.73 o 
   6   4  13    46087.77    45870.89   1055.35 o 
   7   4  13        1.90     -245.89    245.89 o 
   8   4  13       70.77      321.21    251.37 o 
   9   4  13     8677.64     7995.53    796.36 o 
  10   4  13     9055.98     8461.11    774.48 o 
  11   4  13     4712.47     5540.33    722.24 o 
  12   4  13      530.28      211.67    508.73 o 
  13   4  13      481.49     -509.17    565.93 o 
  14   4  13       57.52     -240.36    547.04 o 
   1   5  13        0.56     -172.25    172.25 o 
   2   5  13    18115.89    17571.27    513.89 o 
   3   5  13    89317.15    88191.45   1151.28 o 
   4   5  13    28360.72    28869.13    569.57 o 
   5   5  13     8528.67     8755.20    391.90 o 
   6   5  13    20048.14    21579.48    680.55 o 
   7   5  13       56.48      -51.53    294.70 o 
   8   5  13     3289.70     2853.99    463.96 o 
   9   5  13     8744.10    10707.30    846.57 o 
  10   5  13     4843.29     5816.64    711.19 o 
  11   5  13    11895.68    11625.15   1106.52 o 
  12   5  13     4737.09     3820.26    980.36 o 
  13   5  13        3.24     -518.52    518.52 o 
  14   5  13      387.45      688.43    591.48 o 
   0   6  13    22745.72    22845.38   1595.61 o 
   1   6  13      973.72      505.28    207.72 o 
   2   6  13       41.07     -141.93    176.39 o 
   3   6  13      524.14      -58.62    205.39 o 
   4   6  13     2888.15     2559.35    267.29 o 
   5   6  13     7687.37     8412.74    356.06 o 
   6   6  13     6354.84     6214.52    375.50 o 
   7   6  13      947.21      626.92    375.15 o 
   8   6  13     1154.61      990.89    356.47 o 
   9   6  13     2418.93     2176.51    413.00 o 
  10   6  13     3247.91     2808.37   1107.25 o 
  11   6  13      839.88      689.98    610.34 o 
  12   6  13      137.16     -121.07    618.51 o 
  13   6  13      427.48     1119.66    620.34 o 
   1   7  13      314.55      301.89    190.80 o 
   2   7  13     2059.22     2381.07    344.80 o 
   3   7  13     5726.71     5343.91    406.27 o 
   4   7  13     3548.40     3981.47    383.63 o 
   5   7  13      710.56      859.41    287.20 o 
   6   7  13      496.55      953.46    302.81 o 
   7   7  13      671.14      832.39    390.84 o 
   8   7  13     2586.93     2868.50    508.48 o 
   9   7  13      109.62     -246.88    346.14 o 
  10   7  13       88.26      424.07    405.00 o 
  11   7  13       13.88      100.31    578.66 o 
  12   7  13      286.32     -567.04    567.04 o 
  13   7  13      365.86     -460.92    662.67 o 
   0   8  13      198.58       71.29    294.39 o 
   1   8  13     5601.99     5023.41    397.02 o 
   2   8  13     4906.46     4722.38    337.13 o 
   3   8  13      262.37      264.77    278.44 o 
   4   8  13     5813.85     5136.50    483.59 o 
   5   8  13      954.59      911.64    332.09 o 
   6   8  13      111.83       51.09    305.76 o 
   7   8  13     7477.28     6907.08    706.31 o 
   8   8  13      435.32      821.30    438.49 o 
   9   8  13        0.27      664.75    442.97 o 
  10   8  13       40.80     -316.26    407.60 o 
  11   8  13      102.46     -266.46    620.59 o 
  12   8  13        0.11     -481.47    601.23 o 
   1   9  13    14033.20    14173.80    633.10 o 
   2   9  13       32.61      412.06    290.61 o 
   3   9  13     8618.96     7680.76    582.41 o 
   4   9  13     5629.14     3460.70    447.67 o 
   5   9  13    15388.77    14989.06    734.54 o 
   6   9  13      610.37     1275.24    456.50 o 
   7   9  13     1697.36     1448.88    498.26 o 
   8   9  13      810.24      249.14    479.36 o 
   9   9  13     3947.62     4476.00    594.84 o 
  10   9  13     1909.71     1946.67    528.23 o 
  11   9  13     3169.97     4472.52   1094.79 o 
  12   9  13        3.11      155.51    795.42 o 
   0  10  13     8246.02    10027.59   1242.87 o 
   1  10  13      128.09      650.33    381.33 o 
   2  10  13      252.44      210.34    360.39 o 
   3  10  13      951.81      651.77    468.60 o 
   4  10  13     2573.52     2741.56    511.12 o 
   5  10  13     2928.26     4001.44    555.56 o 
   6  10  13     5285.06     6323.28    604.87 o 
   7  10  13     3536.40     2767.96    958.55 o 
   8  10  13     1749.43      673.52    511.90 o 
   9  10  13      747.84     -361.59    463.96 o 
  10  10  13       16.15     -463.25    463.25 o 
  11  10  13      629.68      648.76    668.72 o 
   1  11  13     2232.62     2511.43    637.97 o 
   2  11  13     1628.80     2036.41    537.90 o 
   3  11  13     2940.73     3333.03    598.65 o 
   4  11  13     3288.20     3956.43    629.89 o 
   5  11  13      685.24      116.95    477.00 o 
   6  11  13     2003.30     2348.98    516.53 o 
   7  11  13       95.81     -123.95    470.84 o 
   8  11  13       96.54     1034.23    519.33 o 
   9  11  13       44.03      696.91    565.37 o 
  10  11  13     1426.22      470.02    581.18 o 
   0  12  13     2070.46     1107.87   1197.70 o 
   1  12  13     1359.98      141.41    725.10 o 
   2  12  13       42.69      549.23    642.25 o 
   3  12  13       66.16     -188.86    599.99 o 
   4  12  13        0.98      786.76    746.51 o 
   5  12  13      370.23     -218.41    573.66 o 
   6  12  13      940.65     2313.27    739.37 o 
   7  12  13     1918.00     2340.46    637.32 o 
   8  12  13        4.25      -63.55    536.30 o 
   1  13  13     2176.32      892.04    980.62 o 
   2  13  13      634.82     -722.20    722.20 o 
   3  13  13     1024.96     2252.59   1021.53 o 
   4  13  13      303.19     -890.79    890.79 o 
   5  13  13     1614.59      761.78   1065.84 o 
   6  13  13      371.73      109.16    648.41 o 
   7  13  13       67.34     -586.23    586.23 o 
   0  14  13     1143.17      -74.86   1137.82 o 
   1  14  13        7.86      643.94    920.82 o 
   2  14  13      370.36     -104.80   1107.87 o 
   3  14  13      349.08      389.25   1317.47 o 
   4  14  13      727.84      -60.48    924.08 o 
   0   0  14   208433.13   201318.92   5573.61 o 
   1   0  14       51.62      146.97    185.84 o 
   2   0  14    15094.45    16544.16    951.87 o 
   3   0  14     8362.95     7460.01    562.84 o 
   4   0  14     2350.70     2053.62    290.72 o 
   5   0  14      651.19      465.23    218.36 o 
   6   0  14    31518.90    32346.16   1163.62 o 
   7   0  14     4618.06     4707.85    531.07 o 
   8   0  14        0.48       96.49    431.73 o 
   9   0  14    11960.00    10926.56   1185.48 o 
  10   0  14     7346.78     7015.51    878.36 o 
  11   0  14       42.50     -381.03    519.46 o 
  12   0  14      484.08      -23.41    704.97 o 
  13   0  14       31.27     -270.04   1601.92 o 
  14   0  14      127.75     -366.49   1646.84 o 
  15   0  14     1092.56     2371.81    965.75 o 
   1   1  14     2420.95     2309.70    537.22 o 
   2   1  14    50622.35    49667.64    905.60 o 
   3   1  14   242358.30   238306.06   3011.42 o 
   4   1  14    96115.94    97798.56   1242.55 o 
   5   1  14     2781.94     2733.19    207.46 o 
   6   1  14    26397.26    26297.73    616.29 o 
   7   1  14     5438.31     5066.08    484.60 o 
   8   1  14     1897.99     2283.78    390.66 o 
   9   1  14    25085.36    24815.51   1063.46 o 
  10   1  14    17336.73    17316.09    870.00 o 
  11   1  14     7615.46     7503.34    661.42 o 
  12   1  14     3463.04     4086.49    964.08 o 
  13   1  14     4505.44     4493.26    723.83 o 
  14   1  14      233.12      326.96    552.27 o 
  15   1  14      820.43       96.00    621.63 o 
   0   2  14    69996.21    71558.55   4182.53 o 
   1   2  14      591.43      673.32    220.87 o 
   2   2  14    84182.73    86110.18   1489.03 o 
   3   2  14     2073.82     1795.78    358.09 o 
   4   2  14    17569.51    18418.94    523.30 o 
   5   2  14    13107.54    13061.39    415.21 o 
   6   2  14    28305.83    27199.90    636.04 o 
   7   2  14     3127.20     3031.19    332.36 o 
   8   2  14    35242.77    35816.64    881.03 o 
   9   2  14     5456.82     5308.51    526.49 o 
  10   2  14       61.75      209.50    416.48 o 
  11   2  14     2528.21     3529.74    566.62 o 
  12   2  14     7156.96     6312.15    759.78 o 
  13   2  14       38.83     -399.85    474.88 o 
  14   2  14     2113.03     2725.51    661.45 o 
   1   3  14    20259.31    20370.23    802.64 o 
   2   3  14    31771.74    33096.67    737.28 o 
   3   3  14    54276.88    53147.74    926.82 o 
   4   3  14    24648.89    25141.18    728.71 o 
   5   3  14     3300.87     3408.79    279.35 o 
   6   3  14     1661.80     1582.37    271.88 o 
   7   3  14     6230.76     5832.63    423.25 o 
   8   3  14     3453.40     3178.68    456.54 o 
   9   3  14    14727.70    15307.47    787.51 o 
  10   3  14     2931.48     3338.25    545.93 o 
  11   3  14      555.58      332.83    504.26 o 
  12   3  14      227.90      -95.62    565.33 o 
  13   3  14      555.41      585.90    549.85 o 
  14   3  14      843.69      472.69    597.26 o 
   0   4  14      192.96     -273.59    273.59 o 
   1   4  14    25706.29    24549.14    772.95 o 
   2   4  14     6848.59     6090.23    391.92 o 
   3   4  14        8.13      155.60    181.74 o 
   4   4  14      973.79      589.05    218.91 o 
   5   4  14     2469.41     2194.79    271.15 o 
   6   4  14     1316.64     1548.49    274.21 o 
   7   4  14    17635.71    18502.63    629.85 o 
   8   4  14     5188.85     5792.79    409.84 o 
   9   4  14      158.93     -316.28    377.22 o 
  10   4  14        4.36      928.84    455.75 o 
  11   4  14      639.28      127.28    489.82 o 
  12   4  14      150.93      120.05    548.16 o 
  13   4  14     2076.15     2747.81    667.05 o 
  14   4  14        3.14     -545.05    545.05 o 
   1   5  14    17363.80    17743.11    563.39 o 
   2   5  14    24428.80    23629.29    654.24 o 
   3   5  14     8415.85     7824.93    398.74 o 
   4   5  14      461.49      453.48    181.00 o 
   5   5  14     1132.38      990.58    234.15 o 
   6   5  14     3310.11     3746.40    302.05 o 
   7   5  14     1026.30     1012.35    330.03 o 
   8   5  14    11910.61    12043.46    860.02 o 
   9   5  14        1.47      137.78    388.00 o 
  10   5  14       94.16      340.93    438.09 o 
  11   5  14      815.61      203.28    597.16 o 
  12   5  14      163.30     -383.03    525.39 o 
  13   5  14       59.75      -12.26    559.86 o 
  14   5  14      803.66     -373.00    770.89 o 
   0   6  14   143280.91   144323.77   2483.74 o 
   1   6  14    19823.06    21258.02    557.33 o 
   2   6  14     2693.05     2078.03    267.19 o 
   3   6  14     2785.20     3102.07    284.64 o 
   4   6  14      724.89      992.36    237.48 o 
   5   6  14     3924.79     4155.36    354.54 o 
   6   6  14    46791.26    46078.27    960.54 o 
   7   6  14    20747.63    23080.95    903.67 o 
   8   6  14     4732.04     3765.93    604.76 o 
   9   6  14     4002.89     3081.18    506.87 o 
  10   6  14     2000.17     2175.67    705.24 o 
  11   6  14      256.46     1181.89    642.13 o 
  12   6  14     2288.77     3192.77    812.50 o 
  13   6  14     4030.73     4003.89    878.16 o 
   1   7  14     6587.08     6412.19    357.03 o 
   2   7  14      638.54      244.11    194.72 o 
   3   7  14     8105.52     7992.62    393.43 o 
   4   7  14     8530.29     9523.93    493.49 o 
   5   7  14     3000.86     2994.01    349.08 o 
   6   7  14     3679.28     3559.22    377.80 o 
   7   7  14     1376.79     1028.93    392.39 o 
   8   7  14     2494.65     2296.55    497.83 o 
   9   7  14      442.38      358.54    414.28 o 
  10   7  14     3369.90     3381.04    792.23 o 
  11   7  14        4.04     -426.06    591.94 o 
  12   7  14     1066.62      578.22    877.33 o 
  13   7  14      314.27      390.59    700.04 o 
   0   8  14    11567.05    10905.67    636.29 o 
   1   8  14    16275.88    18084.62    889.17 o 
   2   8  14    16424.93    17224.44    679.17 o 
   3   8  14     1548.23     1180.69    314.65 o 
   4   8  14        2.46     -268.26    268.26 o 
   5   8  14     3583.27     3873.43    511.79 o 
   6   8  14     1085.59      471.59    343.20 o 
   7   8  14    10505.75     9948.34    774.53 o 
   8   8  14     1784.60     1896.79    501.04 o 
   9   8  14     3363.98     3258.73    631.59 o 
  10   8  14     3905.43     4632.07    655.52 o 
  11   8  14      389.44      644.03   1071.81 o 
  12   8  14       29.61      124.46    679.87 o 
   1   9  14      150.26      432.26    307.22 o 
   2   9  14        4.72     -270.85    270.85 o 
   3   9  14     9047.03     8189.56    671.43 o 
   4   9  14      692.55      759.14    404.88 o 
   5   9  14       23.42      164.32    315.61 o 
   6   9  14      341.44      482.12    357.91 o 
   7   9  14      129.48      354.05    461.27 o 
   8   9  14      657.05      493.37    469.42 o 
   9   9  14      880.16      462.22    471.45 o 
  10   9  14       23.98       65.85    448.57 o 
  11   9  14      473.64      -31.27    498.88 o 
   0  10  14    12637.22    12164.13   1240.35 o 
   1  10  14     3847.78     4334.32    576.34 o 
   2  10  14     1139.00     1036.96    399.91 o 
   3  10  14     1105.23      557.36    394.29 o 
   4  10  14     3341.59     3293.37    515.61 o 
   5  10  14     1408.50     1422.76    524.73 o 
   6  10  14     9310.47     9568.71    714.25 o 
   7  10  14     1062.46      225.25    594.43 o 
   8  10  14      271.96      432.22    485.42 o 
   9  10  14      975.86     1903.25    755.86 o 
  10  10  14     1517.99      698.65    767.03 o 
  11  10  14     1665.94     1691.10    691.20 o 
   1  11  14      608.53       15.30    528.98 o 
   2  11  14     1610.85     1831.84    605.02 o 
   3  11  14      503.31     1094.19    530.43 o 
   4  11  14      588.87     1916.65   1125.75 o 
   5  11  14       83.69     -406.44    420.07 o 
   6  11  14       26.22      -68.94    397.66 o 
   7  11  14      750.32      347.07    509.16 o 
   8  11  14      305.22     1308.96    551.43 o 
   9  11  14       46.09      133.53    535.34 o 
   0  12  14     5360.60     3817.67   1482.15 o 
   1  12  14      154.52      450.86    783.17 o 
   2  12  14       15.39       -9.52    556.28 o 
   3  12  14      110.60      151.57    764.83 o 
   4  12  14     1028.84     2150.09    950.60 o 
   5  12  14      150.53     -560.14    560.14 o 
   6  12  14      984.88     1437.24    669.68 o 
   7  12  14      255.21      650.24    715.55 o 
   8  12  14     1192.00      509.00    925.23 o 
   1  13  14     1021.79       61.06    877.90 o 
   2  13  14      181.55       44.91    799.21 o 
   3  13  14      602.17     1062.96    854.36 o 
   4  13  14      752.26     1268.41   1028.87 o 
   5  13  14      149.62     -595.05    595.05 o 
   6  13  14      105.24     -435.99    840.60 o 
   0  14  14       10.40     -299.43   1092.90 o 
   1  14  14      391.54      869.13    893.13 o 
   2  14  14      900.49     2739.74   1691.75 o 
   3  14  14      257.89     -434.17   1182.73 o 
   4  14  14      359.49      358.25   1452.21 o 
   1   1  15     5990.16     5744.23    492.93 o 
   2   1  15     1874.70     2105.53    320.42 o 
   3   1  15   169989.97   168083.00   2259.72 o 
   4   1  15     1849.51     1960.11    230.54 o 
   5   1  15    17530.11    17355.46    442.24 o 
   6   1  15       46.26      112.07    207.64 o 
   7   1  15     1691.69     1587.26    256.78 o 
   8   1  15      874.01      783.12    352.89 o 
   9   1  15    19996.20    20258.97    888.41 o 
  10   1  15      454.78     1139.42    427.41 o 
  11   1  15     3615.20     3868.53    621.32 o 
  12   1  15      130.02      -79.78    477.56 o 
  13   1  15     1090.87      199.91    522.69 o 
  14   1  15      118.55        3.25    529.06 o 
   0   2  15    18634.05    19736.36   1080.39 o 
   1   2  15    25215.84    25292.28    800.53 o 
   2   2  15    28073.35    28386.39    771.91 o 
   3   2  15     5799.96     6610.36    674.00 o 
   4   2  15    10914.11    11633.81    446.21 o 
   5   2  15     1225.34      852.00    201.98 o 
   6   2  15     1436.95     1059.73    225.15 o 
   7   2  15    35727.62    35755.14    889.92 o 
   8   2  15     1583.21     1913.37    415.29 o 
   9   2  15     3675.21     4724.64    480.48 o 
  10   2  15      899.71      101.38    386.05 o 
  11   2  15      605.80      219.32    502.46 o 
  12   2  15      573.65     -157.05    497.90 o 
  13   2  15     2960.60     4428.56    736.69 o 
  14   2  15      238.26      267.47    607.86 o 
   1   3  15    24196.46    22987.60   1102.30 o 
   2   3  15     4267.37     4993.08    343.40 o 
   3   3  15    12624.73    11607.22    498.05 o 
   4   3  15    45746.81    44761.31    790.41 o 
   5   3  15    13697.32    13299.53    670.89 o 
   6   3  15     4343.50     4143.43    350.67 o 
   7   3  15      922.83      624.72    254.80 o 
   8   3  15     4248.50     4849.32    499.07 o 
   9   3  15       58.53     -110.73    337.25 o 
  10   3  15    14670.58    15367.52    939.91 o 
  11   3  15        9.21      668.91    521.67 o 
  12   3  15        9.48     -470.51    470.51 o 
  13   3  15     3715.30     3418.09    687.64 o 
  14   3  15      714.92     -525.50    547.08 o 
   0   4  15    13164.20    13600.06    805.50 o 
   1   4  15    26723.29    26447.64   1205.43 o 
   2   4  15    25448.59    25985.67    749.63 o 
   3   4  15     5058.38     5437.94    367.81 o 
   4   4  15     9733.59     9989.06    429.98 o 
   5   4  15      827.72      959.42    254.06 o 
   6   4  15     3587.03     3822.08    352.32 o 
   7   4  15    25980.86    26129.95    835.55 o 
   8   4  15     3115.51     3390.34    356.78 o 
   9   4  15     8655.64    10458.38    741.05 o 
  10   4  15      112.53      -63.92    367.99 o 
  11   4  15       32.04      421.14    529.52 o 
  12   4  15      298.82     -513.13    513.13 o 
  13   4  15     1965.74     2985.48    711.26 o 
  14   4  15      110.67      616.72    611.98 o 
   1   5  15     2990.04     3007.65    306.95 o 
   2   5  15      279.55      220.19    230.91 o 
   3   5  15   137948.28   141580.64   2144.55 o 
   4   5  15    22050.42    22605.42    583.59 o 
   5   5  15     4413.78     4252.43    319.25 o 
   6   5  15     1438.55     2081.60    267.60 o 
   7   5  15     4419.53     3730.42    417.14 o 
   8   5  15     2601.00     2540.99    411.08 o 
   9   5  15    16148.65    16718.15   1494.18 o 
  10   5  15     9089.63     8468.84    837.05 o 
  11   5  15     3180.78     3761.24   1202.46 o 
  12   5  15      101.70     -216.05    505.16 o 
  13   5  15     1565.25     1176.67    614.15 o 
  14   5  15       19.61     -589.19    589.19 o 
   0   6  15     3913.23     3881.46    391.61 o 
   1   6  15    16465.08    15995.06    497.13 o 
   2   6  15    21785.57    21197.50    657.00 o 
   3   6  15     2537.69     2859.99    229.56 o 
   4   6  15     3563.18     4146.85    280.11 o 
   5   6  15     5163.86     5376.90    377.56 o 
   6   6  15     4632.67     4521.23    362.79 o 
   7   6  15     4792.04     5276.73    498.70 o 
   8   6  15     1745.01     1102.64    506.41 o 
   9   6  15     3464.54     3294.75    816.83 o 
  10   6  15      652.24      210.85    503.90 o 
  11   6  15      513.94     -486.52    667.72 o 
  12   6  15      941.53      224.54    647.80 o 
  13   6  15      142.55      633.83    628.98 o 
   1   7  15      145.34      122.53    203.53 o 
   2   7  15     9563.99     8943.84    540.72 o 
   3   7  15     3880.57     4927.65    338.87 o 
   4   7  15     4214.30     3941.84    380.23 o 
   5   7  15     4316.67     4834.30    404.94 o 
   6   7  15     1141.19      837.38    286.06 o 
   7   7  15     1755.42      947.30    400.44 o 
   8   7  15      789.57      508.27    386.78 o 
   9   7  15      435.38      484.50    505.50 o 
  10   7  15      487.16      741.02    432.86 o 
  11   7  15     1653.28     1296.03    739.33 o 
  12   7  15      487.44     -265.94    634.58 o 
  13   7  15      277.30      222.59    724.16 o 
   0   8  15    13710.03    14330.99    776.26 o 
   1   8  15        5.62      222.55    279.57 o 
   2   8  15      727.94      240.87    298.83 o 
   3   8  15       43.34     -283.55    283.55 o 
   4   8  15      981.74      952.93    333.38 o 
   5   8  15      359.15      317.48    310.96 o 
   6   8  15     2165.23     1935.27    401.95 o 
   7   8  15     3498.09     2615.58    517.21 o 
   8   8  15      293.29     -115.75    423.33 o 
   9   8  15       11.82      126.05    426.87 o 
  10   8  15        0.13      323.27    517.40 o 
  11   8  15       76.63      476.80    665.91 o 
  12   8  15       41.20      -55.06    690.64 o 
   1   9  15     5256.14     4827.79    543.50 o 
   2   9  15     3277.72     3272.93    414.22 o 
   3   9  15       11.05     -240.87    313.55 o 
   4   9  15       36.07      -79.13    317.40 o 
   5   9  15     4206.66     3958.10    487.96 o 
   6   9  15     2971.79     3047.28    589.77 o 
   7   9  15      279.79      240.85    437.96 o 
   8   9  15     3418.40     2696.05    727.74 o 
   9   9  15      918.57      700.49    491.18 o 
  10   9  15      109.97     -362.32    444.82 o 
  11   9  15       16.61     -166.13    497.99 o 
   0  10  15    33017.50    31906.01   1923.35 o 
   1  10  15      734.64     1124.57    540.13 o 
   2  10  15     1829.89      951.10    474.22 o 
   3  10  15      321.74     -135.78    374.51 o 
   4  10  15      712.66     2110.54    485.60 o 
   5  10  15     1330.42     1361.44    419.30 o 
   6  10  15     5957.63     5101.30    786.47 o 
   7  10  15     3543.99     3205.08    642.14 o 
   8  10  15     1215.53      401.31    502.18 o 
   9  10  15      432.17      516.49    518.67 o 
  10  10  15      173.69      560.95    541.89 o 
   1  11  15       11.79      333.36    545.45 o 
   2  11  15      272.47     -328.52    490.45 o 
   3  11  15    20992.94    24871.62   1669.73 o 
   4  11  15        4.38     -462.87    719.94 o 
   5  11  15      138.77       49.50    461.37 o 
   6  11  15      132.90      333.21    426.18 o 
   7  11  15      843.71      685.23    540.22 o 
   8  11  15      221.45     1183.32    650.85 o 
   9  11  15     2432.50     3414.94    704.11 o 
   0  12  15       81.14      778.51   1107.87 o 
   1  12  15     3693.20     2832.35   1022.78 o 
   2  12  15       11.01      -58.09    619.91 o 
   3  12  15       88.43      884.09    675.74 o 
   4  12  15      105.96      505.41    664.62 o 
   5  12  15      671.23       42.23    566.61 o 
   6  12  15      606.05      242.02    617.54 o 
   7  12  15     2849.11     3577.48    905.42 o 
   8  12  15       42.11       37.75    677.73 o 
   1  13  15        0.23     -302.95    824.92 o 
   2  13  15      595.28     1357.50   1047.99 o 
   3  13  15       86.34     1202.63    851.75 o 
   4  13  15      136.38      -77.43    862.34 o 
   5  13  15      170.04     -502.48    697.24 o 
   6  13  15      258.78      118.41    686.03 o 
   0  14  15      233.41      494.05   1287.53 o 
   1  14  15      166.17       15.15   1991.18 o 
   2  14  15       96.10      434.17   1347.41 o 
   3  14  15        4.35     -224.57   1167.76 o 
   0   0  16   694940.31   696432.31  17260.90 o 
   1   0  16    82097.24    85846.79   2433.59 o 
   2   0  16     9885.07     9081.78    791.22 o 
   3   0  16     3325.06     3128.46    465.97 o 
   4   0  16    16879.85    15559.65    873.01 o 
   5   0  16   104954.16   107097.67   1991.58 o 
   6   0  16   182086.50   180989.30   2839.08 o 
   7   0  16    11834.85    11947.72   1046.38 o 
   8   0  16    10832.45    10212.40    926.14 o 
   9   0  16     8485.48     8455.84   1100.68 o 
  10   0  16     7382.25     6058.51    859.20 o 
  11   0  16    22789.85    19367.59   1591.62 o 
  12   0  16     6667.99     6535.75   1079.24 o 
  13   0  16     1120.53      271.23    807.67 o 
  14   0  16     3886.11     5421.49   2679.85 o 
   1   1  16    31338.13    26956.72   1615.81 o 
   2   1  16     1858.50     1351.15    357.33 o 
   3   1  16    21043.93    20705.96    712.34 o 
   4   1  16     2596.41     2653.67    373.31 o 
   5   1  16     2205.63     2339.04    233.01 o 
   6   1  16    17956.11    18022.87    625.56 o 
   7   1  16     4485.69     5180.37    386.52 o 
   8   1  16     3709.15     4301.09    470.45 o 
   9   1  16     1052.38     1403.17    405.18 o 
  10   1  16      930.73     1455.70    441.96 o 
  11   1  16     3294.75     3927.97    632.95 o 
  12   1  16     2966.33     3163.11    649.40 o 
  13   1  16       99.00     -611.93    760.35 o 
  14   1  16      102.07     -226.13    584.07 o 
   0   2  16    22653.19    22911.57   1378.43 o 
   1   2  16    38723.47    36978.23   1273.23 o 
   2   2  16     8172.20     8981.00    591.42 o 
   3   2  16     2705.83     2822.57    339.31 o 
   4   2  16       81.36      186.85    197.66 o 
   5   2  16    68735.09    69273.25   1067.74 o 
   6   2  16     2198.40     2020.45    252.64 o 
   7   2  16     3328.56     3721.70    271.05 o 
   8   2  16      357.46      322.60    373.92 o 
   9   2  16      260.89      463.88    340.77 o 
  10   2  16     6298.62     4995.62    583.27 o 
  11   2  16    15164.29    16673.90   1139.72 o 
  12   2  16       34.31       48.05    519.92 o 
  13   2  16      343.49      -39.86    561.16 o 
  14   2  16       14.99     -107.94    555.92 o 
   1   3  16     1853.05     1577.98    275.83 o 
   2   3  16     3893.49     3953.48    329.12 o 
   3   3  16    21278.48    22053.33    683.19 o 
   4   3  16     1496.68     1436.98    252.84 o 
   5   3  16     5282.89     4906.36    408.90 o 
   6   3  16     2755.33     3054.94    319.12 o 
   7   3  16       18.09      183.27    219.14 o 
   8   3  16      921.71      887.34    382.50 o 
   9   3  16     4888.54     3941.60    542.35 o 
  10   3  16      676.71      377.60    426.74 o 
  11   3  16     4220.98     2952.30    662.16 o 
  12   3  16     1901.56     1405.17    609.47 o 
  13   3  16       43.74      -98.11    553.69 o 
  14   3  16      196.33     -530.73    530.73 o 
   0   4  16    58200.97    59639.90   2145.79 o 
   1   4  16    10327.49     9680.45    523.57 o 
   2   4  16    34801.03    34865.48    765.92 o 
   3   4  16      380.24     -177.94    203.89 o 
   4   4  16    22629.28    23562.64    614.71 o 
   5   4  16     7839.98     8186.53    457.36 o 
   6   4  16    39568.66    40144.84    864.86 o 
   7   4  16     9744.90     8379.76    537.10 o 
   8   4  16     4500.84     4273.78    446.57 o 
   9   4  16      140.90      949.11    418.61 o 
  10   4  16      196.73     -177.79    408.13 o 
  11   4  16      454.27     -675.69    675.69 o 
  12   4  16     6200.28     6178.67    812.76 o 
  13   4  16      613.57     -246.22    696.99 o 
  14   4  16      218.27     -591.13    591.13 o 
   1   5  16    27335.69    26709.50    770.68 o 
   2   5  16     5322.73     5445.63    395.50 o 
   3   5  16     1155.34     1190.01    300.61 o 
   4   5  16    13417.91    15106.76    539.87 o 
   5   5  16    10316.34    10294.19    447.09 o 
   6   5  16     2845.99     2354.18    291.43 o 
   7   5  16     2682.23     3261.30    451.73 o 
   8   5  16      191.08     -125.69    313.94 o 
   9   5  16     7702.59     8325.96    792.91 o 
  10   5  16     6618.86     8424.17    893.50 o 
  11   5  16      274.31      134.82    534.63 o 
  12   5  16      409.74     -552.12    559.21 o 
  13   5  16       11.43      -28.99    605.14 o 
   0   6  16    85545.28    83716.63   1760.88 o 
   1   6  16       71.52      -11.63    210.57 o 
   2   6  16      269.91      105.15    234.49 o 
   3   6  16     2612.70     2242.23    277.03 o 
   4   6  16      420.01      289.11    248.05 o 
   5   6  16     5165.35     4586.35    341.31 o 
   6   6  16    19066.58    19717.16    642.54 o 
   7   6  16     6716.21     7519.49    538.27 o 
   8   6  16     2293.13     2978.75    490.16 o 
   9   6  16     3156.56     3309.86    529.18 o 
  10   6  16      103.20       69.06    539.97 o 
  11   6  16      547.24     1012.15    658.81 o 
  12   6  16      103.32      796.57    609.81 o 
  13   6  16     1336.80      477.02    619.99 o 
   1   7  16    34435.82    33828.83    867.14 o 
   2   7  16    11656.76    11319.61    620.53 o 
   3   7  16     1168.57     1024.86    265.63 o 
   4   7  16    26902.76    28201.09    936.91 o 
   5   7  16    17046.93    17015.84    609.25 o 
   6   7  16     5220.53     5047.56    444.94 o 
   7   7  16     6217.96     6389.66    599.94 o 
   8   7  16     1808.15     2088.98    460.47 o 
   9   7  16     4251.71     4872.19    618.51 o 
  10   7  16     7812.49     8665.21    631.71 o 
  11   7  16       52.74     -480.50    606.48 o 
  12   7  16     1426.45      963.33    723.81 o 
   0   8  16        6.46     -350.90    350.90 o 
   1   8  16        0.22     -274.03    274.03 o 
   2   8  16     5806.81     6295.56    500.25 o 
   3   8  16      127.58     -213.89    294.29 o 
   4   8  16     2273.68     1937.03    385.08 o 
   5   8  16     6540.93     7486.20    846.72 o 
   6   8  16        0.68      328.88    335.06 o 
   7   8  16     2874.11     3331.43    544.00 o 
   8   8  16     1851.15     1460.17    519.75 o 
   9   8  16      671.74      -54.29    463.29 o 
  10   8  16      337.98     -442.06    442.06 o 
  11   8  16      987.29     1741.75    747.38 o 
  12   8  16      322.17       23.29    686.63 o 
   1   9  16     3346.14     3350.54    454.18 o 
   2   9  16      159.33       18.93    328.93 o 
   3   9  16      543.73      235.84    422.37 o 
   4   9  16     3697.46     4802.67    520.20 o 
   5   9  16      391.92      554.11    389.20 o 
   6   9  16     2632.56     3087.21    477.76 o 
   7   9  16     2581.77     4200.83    480.44 o 
   8   9  16       65.97     -221.50    447.26 o 
   9   9  16      306.22      858.95    513.51 o 
  10   9  16      694.37      747.63    504.76 o 
  11   9  16      419.04     -544.02    544.02 o 
   0  10  16    11802.40     9187.85   2672.37 o 
   1  10  16      300.33      322.74    500.55 o 
   2  10  16      912.82      936.27    507.31 o 
   3  10  16       72.03     -295.44    361.90 o 
   4  10  16     1352.80     1427.42    468.53 o 
   5  10  16      973.88      683.32    427.57 o 
   6  10  16     3816.77     4199.96    750.56 o 
   7  10  16       29.18      140.87    492.77 o 
   8  10  16      425.05      454.30    529.03 o 
   9  10  16        1.27      352.11    536.81 o 
  10  10  16      143.59       52.99    513.26 o 
   1  11  16      206.95      663.55    582.88 o 
   2  11  16     3050.93     2334.73    671.37 o 
   3  11  16     6181.23     6274.49    757.57 o 
   4  11  16      177.75      649.54    583.58 o 
   5  11  16        0.34      815.59    879.22 o 
   6  11  16      489.86      703.29    439.02 o 
   7  11  16      198.62      802.21    544.28 o 
   8  11  16     1474.69     1683.64    619.06 o 
   9  11  16      653.28      258.07    559.76 o 
   0  12  16     3461.17     3158.93   1437.24 o 
   1  12  16       63.04      971.56    854.36 o 
   2  12  16       12.76     -583.62    583.62 o 
   3  12  16      339.18     1247.72    687.21 o 
   4  12  16      153.56     1222.21    903.97 o 
   5  12  16       21.48      -28.56    584.04 o 
   6  12  16     1955.79     1864.95    883.81 o 
   7  12  16      588.31     1816.40    732.41 o 
   8  12  16      328.30      -40.58    654.97 o 
   1  13  16      903.34     -353.08    875.82 o 
   2  13  16        1.70     -644.98    778.03 o 
   3  13  16      366.61     -115.25    837.57 o 
   4  13  16     1362.14     1582.12   1085.42 o 
   5  13  16     1051.31      438.58    809.41 o 
   6  13  16       14.85     -657.93    657.93 o 
   0  14  16       36.41    -1167.76   1167.76 o 
   1  14  16       63.50      666.35    926.25 o 
   2  14  16      913.86     2140.89   1571.98 o 
   3  14  16       13.60     -134.74   1482.15 o 
   1   1  17      786.76      515.98    221.77 o 
   2   1  17    14356.05    14701.97    866.17 o 
   3   1  17    47284.46    47355.39   1056.89 o 
   4   1  17        8.42       54.27    234.59 o 
   5   1  17     2748.60     3129.57    257.49 o 
   6   1  17     6525.51     6727.08    297.48 o 
   7   1  17      149.34       50.44    232.23 o 
   8   1  17     7959.54     9932.17    731.29 o 
   9   1  17     4761.35     6265.74    570.59 o 
  10   1  17      567.97     1021.63    426.60 o 
  11   1  17     2762.81     2837.82    686.27 o 
  12   1  17      104.68      227.27    517.77 o 
  13   1  17       65.00     -536.02    536.02 o 
  14   1  17      283.54     1226.68    854.96 o 
   0   2  17      707.81      645.77    429.17 o 
   1   2  17      712.53      264.94    229.31 o 
   2   2  17    42638.25    44068.81   1079.57 o 
   3   2  17       21.50      250.53    245.37 o 
   4   2  17    35773.91    34375.66    750.35 o 
   5   2  17     1264.52     1008.94    240.08 o 
   6   2  17     3478.62     3909.34    270.72 o 
   7   2  17     5893.58     5782.39    324.88 o 
   8   2  17      480.29      261.18    361.34 o 
   9   2  17       51.07      406.91    352.55 o 
  10   2  17      550.52      400.10    426.23 o 
  11   2  17      497.93      229.61    527.88 o 
  12   2  17     2390.32     1954.98    819.80 o 
  13   2  17     1233.76     1075.51    618.98 o 
  14   2  17      316.63      327.31    618.69 o 
   1   3  17    66522.16    65839.46   1386.32 o 
   2   3  17    38655.70    37074.19    850.84 o 
   3   3  17    16113.40    16531.00    650.68 o 
   4   3  17       13.78      212.89    282.17 o 
   5   3  17    36317.27    35147.84    918.74 o 
   6   3  17       11.03      108.65    199.09 o 
   7   3  17     6577.40     7255.89    427.25 o 
   8   3  17    27543.24    28726.57   1022.67 o 
   9   3  17    11094.08    11505.55    701.03 o 
  10   3  17     3516.77     4568.03    607.88 o 
  11   3  17     1772.55     1479.60    595.14 o 
  12   3  17        0.58     -511.94    511.94 o 
  13   3  17     1331.80      752.52    646.49 o 
  14   3  17     2039.05     1967.93    722.76 o 
   0   4  17     1780.59     2222.02    543.62 o 
   1   4  17     5906.27     6583.94    389.33 o 
   2   4  17    45843.03    47717.13    949.29 o 
   3   4  17     3058.26     3505.23    404.59 o 
   4   4  17    39867.73    38890.29    780.66 o 
   5   4  17     2530.12     2273.89    358.47 o 
   6   4  17      625.69      675.96    256.75 o 
   7   4  17    25662.86    25814.83    872.42 o 
   8   4  17      932.17     1092.92    331.36 o 
   9   4  17     1068.94      660.93    472.89 o 
  10   4  17     1630.72     1661.51    537.54 o 
  11   4  17      954.20     1849.17    611.55 o 
  12   4  17     2906.65     1990.10    736.69 o 
  13   4  17     3224.16     2307.16    730.32 o 
  14   4  17     1118.73     1010.89    702.24 o 
   1   5  17     2455.35     2544.03    326.95 o 
   2   5  17    20560.72    19502.57    814.84 o 
   3   5  17    24103.43    26473.13    832.83 o 
   4   5  17     1224.93     1202.47    265.21 o 
   5   5  17      118.22      195.49    248.44 o 
   6   5  17     1753.12     1599.84    288.63 o 
   7   5  17        3.05     -188.60    327.63 o 
   8   5  17    19303.60    21287.36    784.52 o 
   9   5  17      583.02      282.80    352.25 o 
  10   5  17      344.49     1190.91    580.68 o 
  11   5  17      809.99      956.60    574.66 o 
  12   5  17       50.98       62.45    745.83 o 
  13   5  17      282.06     -314.33    608.97 o 
   0   6  17    12142.27    11416.15    705.84 o 
   1   6  17     7299.65     7328.68    388.87 o 
   2   6  17    11691.31    12861.50    579.94 o 
   3   6  17       66.55     -151.36    266.49 o 
   4   6  17     8163.47     8015.84    504.62 o 
   5   6  17      136.80      169.12    257.44 o 
   6   6  17     5301.78     5536.72    396.85 o 
   7   6  17    13412.42    14372.09    714.09 o 
   8   6  17     1107.35      601.82    404.04 o 
   9   6  17      426.14      -57.28    328.29 o 
  10   6  17     2365.41     3452.76    738.70 o 
  11   6  17      199.64      272.00    739.03 o 
  12   6  17     1437.55     2422.27    708.91 o 
  13   6  17     2247.87      592.45    658.61 o 
   1   7  17     8582.60     8139.61    415.97 o 
   2   7  17     2695.64     3173.38    316.99 o 
   3   7  17    25242.73    24959.45    792.94 o 
   4   7  17      104.57      -99.81    288.27 o 
   5   7  17     9909.18    11510.42    518.19 o 
   6   7  17     2544.45     2795.32    569.97 o 
   7   7  17      209.99      265.61    388.99 o 
   8   7  17     2333.54     2176.10    774.23 o 
   9   7  17     7832.11     8002.03    785.90 o 
  10   7  17       25.37      239.86    384.96 o 
  11   7  17     2464.38     1707.08    965.93 o 
  12   7  17     1430.48      697.96    743.30 o 
   0   8  17     6177.44     4897.67    654.76 o 
   1   8  17      507.20      424.88    265.67 o 
   2   8  17     5048.92     6151.76    507.96 o 
   3   8  17     2651.80     2040.20    395.24 o 
   4   8  17     1218.63     1577.81    387.61 o 
   5   8  17      639.64      696.37    343.45 o 
   6   8  17      159.26     -268.33    322.08 o 
   7   8  17        0.62      -83.48    294.62 o 
   8   8  17     2398.54     2353.13    665.49 o 
   9   8  17     3150.69     2615.95    609.36 o 
  10   8  17      412.55     -273.58    489.33 o 
  11   8  17      186.02     1000.71    699.56 o 
  12   8  17      443.92     -517.84    664.00 o 
   1   9  17     9817.69     9078.25    643.09 o 
   2   9  17     2893.91     1918.87    521.12 o 
   3   9  17     1937.36     1216.20    438.93 o 
   4   9  17       83.58     -330.56    330.56 o 
   5   9  17      954.75      706.53    395.33 o 
   6   9  17     2292.74     2811.93    463.48 o 
   7   9  17        1.90      125.64    337.01 o 
   8   9  17     2500.93     1879.25    752.27 o 
   9   9  17       52.48      -76.01    496.01 o 
  10   9  17       23.27     -296.14    500.73 o 
  11   9  17      580.09      159.25    509.17 o 
   0  10  17     2668.19     1751.25    813.29 o 
   1  10  17      754.54      168.77    631.97 o 
   2  10  17     2907.15     3019.35    637.87 o 
   3  10  17      780.21      442.20    428.25 o 
   4  10  17     1173.96     1597.99    488.85 o 
   5  10  17     2150.01     2367.97    517.57 o 
   6  10  17      277.79      318.85    482.59 o 
   7  10  17       99.16      380.63    378.37 o 
   8  10  17      412.79      969.69    549.88 o 
   9  10  17      740.15      267.65    541.25 o 
  10  10  17       85.06      737.90    560.18 o 
   1  11  17       39.49     -570.53    752.00 o 
   2  11  17     2782.51     1781.17    662.63 o 
   3  11  17     9335.84     9895.56   1026.00 o 
   4  11  17        1.05     1167.86    619.96 o 
   5  11  17     1186.12      743.70    914.26 o 
   6  11  17     1622.32     1382.03    492.60 o 
   7  11  17       12.27     -133.12    410.02 o 
   8  11  17     3930.46     4440.43    749.52 o 
   9  11  17     1995.16     2171.29    684.50 o 
   0  12  17      297.57     1571.98   1302.50 o 
   1  12  17       42.18      -67.37    793.97 o 
   2  12  17     3291.53     4295.56    905.00 o 
   3  12  17      256.47      404.70   1130.33 o 
   4  12  17     1105.94     1242.61    868.07 o 
   5  12  17       17.25     -146.17    743.35 o 
   6  12  17      616.21     -330.84    632.96 o 
   7  12  17       41.21      223.75    648.93 o 
   1  13  17      150.05     -605.95    807.75 o 
   2  13  17     1116.17     -741.04    741.04 o 
   3  13  17      463.63     1269.70    973.13 o 
   4  13  17      212.62      -56.32   1399.81 o 
   5  13  17       40.54      -31.34    800.70 o 
   0  14  17      228.36     -523.99   1332.44 o 
   1  14  17      181.23     -151.47   1557.01 o 
   2  14  17        2.90      134.74   1362.38 o 
   0   0  18   181873.50   187000.52   5483.57 o 
   1   0  18     1838.42     1395.63    809.39 o 
   2   0  18    10363.04    11038.38    904.85 o 
   3   0  18    14986.24    13662.39    839.93 o 
   4   0  18     1359.15     1559.75    423.59 o 
   5   0  18    24519.00    23807.89    846.68 o 
   6   0  18    59032.04    59270.22   1261.53 o 
   7   0  18    11764.94    11740.61    837.60 o 
   8   0  18    28280.79    26309.55   1596.44 o 
   9   0  18     7407.26     6837.11    955.87 o 
  10   0  18      190.54       19.04    514.60 o 
  11   0  18     5910.90     4190.22   1002.47 o 
  12   0  18     1781.51     1534.34    848.88 o 
  13   0  18     1715.89      754.98    824.54 o 
  14   0  18     6607.00     6232.28   1337.08 o 
   1   1  18    68970.15    62820.77   2011.74 o 
   2   1  18    79495.51    78185.80   1607.29 o 
   3   1  18     5291.54     5399.52    433.49 o 
   4   1  18    18835.21    19495.44    643.69 o 
   5   1  18    43740.66    42639.23    823.67 o 
   6   1  18     2408.23     2323.45    235.15 o 
   7   1  18    13205.36    13838.63    690.50 o 
   8   1  18    31712.88    32259.13   1174.47 o 
   9   1  18    15930.24    17369.56    853.11 o 
  10   1  18     1254.18     1448.04    439.42 o 
  11   1  18     1724.50     1275.55    828.66 o 
  12   1  18       48.58     -258.06    539.50 o 
  13   1  18       13.72     -195.37    568.98 o 
  14   1  18     2242.44     1708.11    714.06 o 
   0   2  18       66.89      241.85    592.29 o 
   1   2  18     1921.74      972.03    359.48 o 
   2   2  18    24392.83    25460.22    886.96 o 
   3   2  18       13.29       13.55    231.66 o 
   4   2  18    12354.92    13103.30    620.04 o 
   5   2  18     3365.72     3625.30    414.16 o 
   6   2  18     1959.77     1875.22    223.93 o 
   7   2  18     9131.57     9632.33    456.48 o 
   8   2  18      619.37      560.04    373.10 o 
   9   2  18      139.16      199.76    371.80 o 
  10   2  18      681.96     1250.77    443.16 o 
  11   2  18      832.44      -80.48    509.57 o 
  12   2  18      556.22      705.84    751.34 o 
  13   2  18      747.29     1261.16    643.86 o 
  14   2  18      486.46      618.52    629.67 o 
   1   3  18    10815.42     9584.89    820.56 o 
   2   3  18    39928.20    38262.73    890.14 o 
   3   3  18     3934.02     4183.47    445.80 o 
   4   3  18    18462.10    17983.27    696.80 o 
   5   3  18     5551.48     6132.36    440.54 o 
   6   3  18      637.75      373.28    298.78 o 
   7   3  18     1618.84     1301.97    311.18 o 
   8   3  18    16514.35    18016.74    650.40 o 
   9   3  18     3318.13     2728.16    475.12 o 
  10   3  18     2737.03     2346.94    540.63 o 
  11   3  18       93.01     -404.87    504.53 o 
  12   3  18       22.13       76.52    551.64 o 
  13   3  18      161.90      124.01    582.10 o 
  14   3  18     2027.78      767.08    695.31 o 
   0   4  18    50943.71    48672.67   1756.93 o 
   1   4  18     1287.50      975.56    254.73 o 
   2   4  18    39874.25    39610.01    817.98 o 
   3   4  18      834.09      700.40    256.49 o 
   4   4  18    10893.67    12026.94    505.37 o 
   5   4  18     4034.05     4611.04    372.34 o 
   6   4  18    25307.74    25346.17    737.25 o 
   7   4  18      773.99      456.83    322.38 o 
   8   4  18    10741.27    10258.43    710.93 o 
   9   4  18       32.22      866.81    477.03 o 
  10   4  18      132.56      646.30    480.37 o 
  11   4  18     1557.55     1364.19    641.22 o 
  12   4  18     4712.32     5699.10    863.65 o 
  13   4  18      230.04     -621.44    621.44 o 
   1   5  18     4667.23     3961.06    378.67 o 
   2   5  18     1776.95     2056.17    347.08 o 
   3   5  18    19619.35    20271.70    750.99 o 
   4   5  18    10407.00    11373.17    494.91 o 
   5   5  18     1130.94      990.68    267.31 o 
   6   5  18     3065.95     3272.33    336.21 o 
   7   5  18      158.19      153.61    328.24 o 
   8   5  18       42.32      110.21    306.76 o 
   9   5  18     1255.96     1610.02    358.63 o 
  10   5  18     1380.13     -126.00    946.48 o 
  11   5  18      115.14     -450.98    520.60 o 
  12   5  18      198.51     -323.52    556.25 o 
  13   5  18      534.66      373.01    617.85 o 
   0   6  18     3584.76     3628.50    481.30 o 
   1   6  18     6082.83     6795.90    454.56 o 
   2   6  18     2680.36     2484.60    329.06 o 
   3   6  18     7078.19     7787.60    478.71 o 
   4   6  18    11868.43    12902.40    577.15 o 
   5   6  18    18903.08    20256.06    682.19 o 
   6   6  18       77.39      290.27    269.78 o 
   7   6  18       15.05      -85.73    334.73 o 
   8   6  18     1444.23     1372.44    459.81 o 
   9   6  18     6224.93     6986.92    590.17 o 
  10   6  18      863.93     1331.77    677.58 o 
  11   6  18     5504.58     4794.38    920.38 o 
  12   6  18      929.60      765.58    609.68 o 
  13   6  18      118.78     -229.01    702.60 o 
   1   7  18    29864.88    30352.09    776.86 o 
   2   7  18        3.62     -230.52    256.33 o 
   3   7  18     1259.47     1385.01    332.16 o 
   4   7  18     1241.70      896.48    332.09 o 
   5   7  18    10771.85     9899.68    578.30 o 
   6   7  18     3381.44     3070.12    405.34 o 
   7   7  18     1848.91     1680.19    446.64 o 
   8   7  18      831.34      171.54    396.77 o 
   9   7  18     1321.12     1414.77    491.00 o 
  10   7  18     1793.42     1899.85    449.77 o 
  11   7  18       69.00      712.23   1026.12 o 
  12   7  18      432.22      122.01    720.94 o 
   0   8  18    11932.20    12356.90   1378.12 o 
   1   8  18     5294.06     6543.67    572.90 o 
   2   8  18    20925.59    20059.54    908.38 o 
   3   8  18       93.90      153.34    391.26 o 
   4   8  18    15807.72    16984.57    739.23 o 
   5   8  18    16486.17    18335.56    775.32 o 
   6   8  18    12241.36    13549.49    684.80 o 
   7   8  18        1.73       71.48    302.97 o 
   8   8  18     3821.99     4648.58    758.81 o 
   9   8  18      399.80      784.54    496.91 o 
  10   8  18     1962.72     1642.34    622.62 o 
  11   8  18     5824.52     6629.77   1049.72 o 
   1   9  18     2245.80     2377.04    528.15 o 
   2   9  18     1996.88     1370.04    503.27 o 
   3   9  18       68.80     -346.20    395.23 o 
   4   9  18      465.01      560.11    389.16 o 
   5   9  18      165.53     -366.06    366.06 o 
   6   9  18      660.41      363.78    394.62 o 
   7   9  18      123.36      213.02    353.41 o 
   8   9  18     1590.58     1745.31    562.43 o 
   9   9  18       38.26      593.58    542.89 o 
  10   9  18        4.80     -506.32    532.34 o 
  11   9  18      184.26     -660.23    660.23 o 
   0  10  18      575.50     -118.07    698.45 o 
   1  10  18      560.85      582.94    568.08 o 
   2  10  18      978.99     1434.69    771.45 o 
   3  10  18        3.86     -139.84    456.06 o 
   4  10  18      484.79      822.92    449.65 o 
   5  10  18     2085.31     2557.98    856.57 o 
   6  10  18       31.71      592.04    411.40 o 
   7  10  18      234.35      512.27    561.62 o 
   8  10  18     1967.46     2200.20    616.76 o 
   9  10  18       47.87     -176.60    547.64 o 
  10  10  18      422.44      482.46    568.18 o 
   1  11  18       90.25      220.02    847.08 o 
   2  11  18       33.49     -122.20    523.93 o 
   3  11  18     1858.77     1940.30    686.53 o 
   4  11  18      114.68     1632.28    829.79 o 
   5  11  18       59.11      595.79    894.62 o 
   6  11  18       30.71      991.05    893.59 o 
   7  11  18       12.53     -218.69    426.27 o 
   8  11  18      187.26      382.97    577.87 o 
   9  11  18       36.24      534.92    821.15 o 
   0  12  18     4144.16     3623.04   1631.87 o 
   1  12  18        1.79      213.51    905.76 o 
   2  12  18       12.06     -517.58    728.44 o 
   3  12  18      429.16     -729.53    729.53 o 
   4  12  18      199.60     -563.70    829.10 o 
   5  12  18      295.89      571.50    782.25 o 
   6  12  18     1169.25      671.68    715.59 o 
   7  12  18      246.97      820.85    720.94 o 
   1  13  18     2766.95     2257.60   1130.33 o 
   2  13  18       25.23     -419.20   1077.93 o 
   3  13  18        0.41     -145.88    903.79 o 
   4  13  18      566.82     -732.12    801.12 o 
   5  13  18     1048.76      528.34    825.66 o 
   0  14  18      141.53      928.22   1452.21 o 
   1   1  19      156.97      537.51    259.49 o 
   2   1  19    10230.62    11230.47    594.98 o 
   3   1  19    28182.61    28422.98    910.45 o 
   4   1  19        5.82       42.11    239.53 o 
   5   1  19     5262.10     5391.97    370.06 o 
   6   1  19     7539.09     7480.88    388.07 o 
   7   1  19     1045.41     1338.57    250.25 o 
   8   1  19     4343.41     4734.81    562.99 o 
   9   1  19      156.09      861.17    413.74 o 
  10   1  19      446.67      911.31    436.90 o 
  11   1  19     2885.47     1836.85    619.62 o 
  12   1  19     2395.11     5034.07   1806.07 o 
  13   1  19      157.17     -603.14    603.14 o 
  14   1  19       70.37      371.64    651.21 o 
   0   2  19    28069.55    28495.86   1499.37 o 
   1   2  19     3623.70     2844.56    458.34 o 
   2   2  19    13445.85    13418.64    634.95 o 
   3   2  19     1941.01     2055.35    302.92 o 
   4   2  19    12110.51    11303.16    543.46 o 
   5   2  19    12799.47    13786.49    527.67 o 
   6   2  19     3565.62     3550.76    278.20 o 
   7   2  19      111.82      196.20    261.49 o 
   8   2  19      309.91      607.55    416.75 o 
   9   2  19     1016.18      948.74    417.30 o 
  10   2  19       34.09      214.76    477.36 o 
  11   2  19     2948.30     3465.95    665.87 o 
  12   2  19      384.70       16.05    643.66 o 
  13   2  19       58.65     -167.05    579.20 o 
  14   2  19      369.00     -170.23    627.26 o 
   1   3  19    90977.35    90139.27   1794.91 o 
   2   3  19     8132.48     9212.86    660.64 o 
   3   3  19    51533.93    52973.67   1368.08 o 
   4   3  19     1949.23     2005.05    352.22 o 
   5   3  19    41188.85    43751.68    921.64 o 
   6   3  19    21142.01    21290.77    621.74 o 
   7   3  19    11170.01    10048.75    524.12 o 
   8   3  19    11201.54    11855.65    570.86 o 
   9   3  19    22177.72    22384.39   1032.63 o 
  10   3  19     1713.00      778.43    500.35 o 
  11   3  19     1256.19      924.59    588.78 o 
  12   3  19     2219.22     2042.33    687.50 o 
  13   3  19       76.67      841.64    630.05 o 
   0   4  19    82158.70    83864.13   1974.47 o 
   1   4  19    13426.36    12702.98    555.32 o 
   2   4  19     7137.66     6746.87    447.18 o 
   3   4  19      164.83      139.98    243.70 o 
   4   4  19     9973.67    10722.76    498.91 o 
   5   4  19    25887.88    27846.64    814.40 o 
   6   4  19    14006.76    14825.20    610.18 o 
   7   4  19      785.48      901.07    310.12 o 
   8   4  19      980.37      822.50    318.08 o 
   9   4  19      335.51      339.64    396.95 o 
  10   4  19        3.65       90.13    498.18 o 
  11   4  19     7971.47     8565.20    918.06 o 
  12   4  19        5.78        7.24    738.86 o 
  13   4  19        3.42      107.45    718.89 o 
   1   5  19    10915.20    10932.31    593.39 o 
   2   5  19     8339.62     9320.45    549.97 o 
   3   5  19      233.35      151.18    293.56 o 
   4   5  19       65.10       77.38    263.07 o 
   5   5  19       46.99      120.59    271.41 o 
   6   5  19     8829.37     9022.30    480.63 o 
   7   5  19    10066.37     9875.21    666.70 o 
   8   5  19     2377.84     2445.37    517.51 o 
   9   5  19       93.99     -214.94    304.43 o 
  10   5  19       47.46       80.31    855.59 o 
  11   5  19     1919.05     2877.93    715.32 o 
  12   5  19     3500.63     3275.25    746.65 o 
  13   5  19       34.33       66.03    783.61 o 
   0   6  19     8796.02     8632.13    878.18 o 
   1   6  19     3299.70     4215.99    401.81 o 
   2   6  19      161.57      216.34    284.53 o 
   3   6  19      471.16      233.26    310.87 o 
   4   6  19      213.44      775.17    293.52 o 
   5   6  19     7426.86     8360.49    526.50 o 
   6   6  19     3081.12     3169.81    377.61 o 
   7   6  19      718.84      405.50    385.66 o 
   8   6  19      431.50       89.92    522.01 o 
   9   6  19      279.83      818.44    419.40 o 
  10   6  19        0.07     -103.09    649.63 o 
  11   6  19      947.40      454.95    978.89 o 
  12   6  19      111.20     -347.06    583.66 o 
   1   7  19     5294.03     5276.03    347.37 o 
   2   7  19     1026.97     1036.66    337.99 o 
   3   7  19    27424.67    25595.39    868.05 o 
   4   7  19     2242.43     2273.96    458.08 o 
   5   7  19     1945.16     2073.32    372.05 o 
   6   7  19        8.11      -41.26    305.92 o 
   7   7  19     2706.03     3677.13    669.13 o 
   8   7  19      383.59     -303.85    538.69 o 
   9   7  19     4133.26     4878.41   1006.86 o 
  10   7  19      535.46     1556.58    449.29 o 
  11   7  19      983.73      195.75    821.47 o 
  12   7  19      129.27       80.98    736.01 o 
   0   8  19     3125.59     2311.45    522.07 o 
   1   8  19      491.69      508.95    372.90 o 
   2   8  19    11671.83    11864.49    741.69 o 
   3   8  19      497.76      440.72    319.79 o 
   4   8  19     5989.03     6079.37    499.03 o 
   5   8  19      118.67      -16.59    327.02 o 
   6   8  19     1981.42     2029.90    510.84 o 
   7   8  19       18.43      -92.60    302.22 o 
   8   8  19     2429.77     2718.68    534.91 o 
   9   8  19     1705.35     1313.85    834.11 o 
  10   8  19       10.45     -263.01    494.78 o 
  11   8  19        3.91     -378.43    801.70 o 
   1   9  19     5983.97     6474.98    774.12 o 
   2   9  19      477.82      496.59    422.26 o 
   3   9  19     1277.68     1516.12    586.44 o 
   4   9  19     4039.39     3567.17    554.17 o 
   5   9  19     6153.73     8339.59   1145.08 o 
   6   9  19      791.50     1188.08    431.00 o 
   7   9  19      279.13      328.86    376.19 o 
   8   9  19      738.84      774.07    706.81 o 
   9   9  19     1279.64     1871.14    601.20 o 
  10   9  19     2226.04     2003.87    721.75 o 
   0  10  19     2762.02     3560.24   1003.02 o 
   1  10  19     2223.72     1357.28    614.07 o 
   2  10  19     2999.04     3036.26    740.20 o 
   3  10  19      595.72      662.07    544.16 o 
   4  10  19     2431.59     2084.77    559.16 o 
   5  10  19     5457.64     6584.83    831.16 o 
   6  10  19      368.55      363.20    403.55 o 
   7  10  19      237.82      262.03    531.30 o 
   8  10  19      127.02      780.06    566.59 o 
   9  10  19      515.79      186.35    585.80 o 
   1  11  19      448.81      311.39    618.31 o 
   2  11  19       10.03     -460.82    528.30 o 
   3  11  19      476.92      475.77    607.34 o 
   4  11  19     2934.82     3426.53    780.32 o 
   5  11  19       56.77      193.45    712.76 o 
   6  11  19     1768.95     3661.32   1149.30 o 
   7  11  19      242.66     -475.37    475.37 o 
   8  11  19      411.08     -368.86    567.46 o 
   0  12  19       61.10     1542.04   1392.33 o 
   1  12  19      761.46      242.29    776.74 o 
   2  12  19     3041.22     3372.04    873.32 o 
   3  12  19      241.59     -268.38    800.96 o 
   4  12  19     1726.94      237.94    793.76 o 
   5  12  19     1213.11      506.53    741.56 o 
   6  12  19      166.72       28.66    656.50 o 
   7  12  19        1.01     -195.54    508.61 o 
   1  13  19     1565.48      774.54    972.00 o 
   2  13  19      157.83      613.82   1317.47 o 
   3  13  19     1918.31     2649.91   1072.59 o 
   4  13  19      132.52     -798.87    884.13 o 
   0   0  20     1351.10      866.81    620.30 o 
   1   0  20    75726.70    75328.46   3530.66 o 
   2   0  20     6900.56     6783.51    789.17 o 
   3   0  20    11846.65    11744.78    835.34 o 
   4   0  20     7820.54     6934.88    669.58 o 
   5   0  20    18098.86    17671.77    819.03 o 
   6   0  20      693.86      638.33    309.02 o 
   7   0  20    62994.52    62187.21   1458.50 o 
   8   0  20      219.19     -192.70    579.81 o 
   9   0  20    19151.52    18111.22   1329.05 o 
  10   0  20      929.24     1533.39    743.38 o 
  11   0  20     1138.84     1197.15    714.34 o 
  12   0  20     1322.86      168.90    797.12 o 
  13   0  20     7571.65     8433.00   1328.33 o 
  14   0  20      778.09     -370.13   1329.36 o 
   1   1  20    39375.40    40342.63   2101.37 o 
   2   1  20      314.47      674.77    313.99 o 
   3   1  20    11882.08    11374.52    614.41 o 
   4   1  20     1464.68     1840.68    303.40 o 
   5   1  20    18916.14    19511.20    644.60 o 
   6   1  20      833.48     1091.33    236.94 o 
   7   1  20      310.70      372.69    252.69 o 
   8   1  20     4107.54     3986.63    541.60 o 
   9   1  20     1019.22      802.13    423.62 o 
  10   1  20      908.90     1010.15    487.40 o 
  11   1  20     1330.14      209.70    533.67 o 
  12   1  20       29.74     -516.98    516.98 o 
  13   1  20     2338.16     1192.77    697.95 o 
  14   1  20      311.01       -7.15    625.70 o 
   0   2  20    76355.24    71682.51   2313.09 o 
   1   2  20    69077.27    70178.54   1894.53 o 
   2   2  20    50462.93    48297.46   1142.80 o 
   3   2  20     6706.84     6940.64    440.07 o 
   4   2  20    37579.20    37655.73    854.28 o 
   5   2  20    17422.46    16965.33    636.24 o 
   6   2  20    41464.33    41185.22    796.57 o 
   7   2  20    42890.34    41686.57    945.71 o 
   8   2  20     6159.89     6336.30    613.69 o 
   9   2  20     4133.54     4852.19    599.99 o 
  10   2  20      826.91      566.41    472.37 o 
  11   2  20      701.88      132.46    538.19 o 
  12   2  20     6465.40     5496.80    852.20 o 
  13   2  20     3513.68     3253.49    775.31 o 
   1   3  20     1887.70     1126.12    342.08 o 
   2   3  20      843.05      244.43    294.09 o 
   3   3  20     2995.24     3051.56    449.32 o 
   4   3  20     3894.39     4063.76    430.17 o 
   5   3  20     4435.93     4637.56    388.94 o 
   6   3  20      823.59      965.80    259.80 o 
   7   3  20      982.35      420.02    299.10 o 
   8   3  20        2.15     -185.58    244.80 o 
   9   3  20     2917.10     2922.06    538.71 o 
  10   3  20      560.15     1880.09    563.36 o 
  11   3  20     1510.66     1228.65    646.82 o 
  12   3  20      276.19     -239.86    608.08 o 
  13   3  20        3.98     -537.85    615.44 o 
   0   4  20    17605.81    17729.80    945.43 o 
   1   4  20     9013.45     9535.44    469.28 o 
   2   4  20     3769.03     3501.27    401.12 o 
   3   4  20      268.87      395.93    270.92 o 
   4   4  20      464.83     1020.74    295.61 o 
   5   4  20    11246.37    11608.99    573.45 o 
   6   4  20     4325.06     5343.09    428.58 o 
   7   4  20      268.09      641.90    307.92 o 
   8   4  20     2606.97     2374.73    385.90 o 
   9   4  20        0.46      566.90    446.46 o 
  10   4  20       90.99       18.60    510.34 o 
  11   4  20     4710.80     6191.39   1015.72 o 
  12   4  20      249.81      -67.85    602.39 o 
  13   4  20       12.53     -591.01    728.39 o 
   1   5  20     1183.72      953.52    360.00 o 
   2   5  20    14637.28    13980.07    681.53 o 
   3   5  20    41310.53    40918.07   1281.68 o 
   4   5  20     2976.09     2900.73    456.62 o 
   5   5  20     1103.97     1316.65    330.92 o 
   6   5  20      124.70      150.53    293.84 o 
   7   5  20       75.79       58.64    398.93 o 
   8   5  20     4676.95     4011.74    582.22 o 
   9   5  20     7607.30     7591.22    685.47 o 
  10   5  20      892.34     2095.20    678.12 o 
  11   5  20     2290.92     1890.26   1020.65 o 
  12   5  20      103.58      236.38    647.61 o 
  13   5  20      852.89      360.02    670.98 o 
   0   6  20    49616.54    51727.72   1483.00 o 
   1   6  20       51.92     -145.33    278.89 o 
   2   6  20     3574.69     3594.43    405.82 o 
   3   6  20     5782.27     5701.82    509.77 o 
   4   6  20      464.75      497.52    322.13 o 
   5   6  20     7609.70     7790.14    481.33 o 
   6   6  20     8876.17     9180.92    587.57 o 
   7   6  20     2396.40     2771.07    517.69 o 
   8   6  20     1362.48     2258.28    639.56 o 
   9   6  20     4634.97     4401.51    660.10 o 
  10   6  20      126.16      852.02    901.10 o 
  11   6  20     1388.82      258.36   1204.80 o 
  12   6  20       21.94      709.92    681.24 o 
   1   7  20     5502.74     5138.92    381.83 o 
   2   7  20     4530.19     5126.73    461.94 o 
   3   7  20    22653.70    24558.05    985.79 o 
   4   7  20       89.08     -300.64    300.64 o 
   5   7  20     2028.18     2668.42    409.29 o 
   6   7  20     1595.42     1479.13    381.93 o 
   7   7  20      374.24      647.95    303.98 o 
   8   7  20     5488.96     4805.51    667.31 o 
   9   7  20     1506.28     2292.80    790.05 o 
  10   7  20       38.43     -388.71    388.71 o 
  11   7  20      170.18     -633.07    771.45 o 
  12   7  20      126.90     -604.69    614.92 o 
   0   8  20     4614.33     3793.49    704.39 o 
   1   8  20     2815.95     2820.78    394.85 o 
   2   8  20     6452.23     5961.28    516.10 o 
   3   8  20     3893.80     3848.46    665.05 o 
   4   8  20     3254.90     3866.35    459.87 o 
   5   8  20     1209.71     1211.03    400.76 o 
   6   8  20     4400.39     4080.41    588.98 o 
   7   8  20     3621.43     4006.82    685.59 o 
   8   8  20     1583.08     2220.21    529.54 o 
   9   8  20     2383.71     3342.56    928.61 o 
  10   8  20        0.33      310.41    476.94 o 
  11   8  20     1200.75      666.43    777.95 o 
   1   9  20      408.47      494.44    503.50 o 
   2   9  20     4182.80     4090.34    579.90 o 
   3   9  20    23463.33    22513.33   1214.69 o 
   4   9  20      921.30      312.87    419.94 o 
   5   9  20        5.31     -270.99    428.39 o 
   6   9  20        9.24      161.73    394.14 o 
   7   9  20     1747.22     2310.62    457.81 o 
   8   9  20     2666.51     3040.95    871.78 o 
   9   9  20     2736.60     3231.93   1215.85 o 
  10   9  20        2.15      221.71    575.85 o 
   0  10  20     2659.71     3242.04   1384.84 o 
   1  10  20      559.97      142.56    591.90 o 
   2  10  20     1055.61     1368.13    643.05 o 
   3  10  20      125.77     -463.30    463.30 o 
   4  10  20       53.06      369.86    504.09 o 
   5  10  20     1822.46     2043.98    848.08 o 
   6  10  20      609.72      616.19    428.27 o 
   7  10  20       34.13      251.97    393.95 o 
   8  10  20      369.94       92.78    545.77 o 
   9  10  20      490.76     1083.50    710.58 o 
   1  11  20     1231.23     1296.18    674.13 o 
   2  11  20       27.49     -558.34    558.34 o 
   3  11  20       68.08     -672.04    672.04 o 
   4  11  20       15.53     -370.34    662.00 o 
   5  11  20        6.72      -59.74    603.74 o 
   6  11  20      110.51     -135.33    625.21 o 
   7  11  20      835.71      531.13    565.13 o 
   8  11  20        4.00      163.44    589.76 o 
   0  12  20     3384.14     2051.06   1392.33 o 
   1  12  20        2.03     1601.59   1691.75 o 
   2  12  20        0.59     -325.05    623.64 o 
   3  12  20      168.77      165.53    841.16 o 
   4  12  20       61.12     1116.22    965.13 o 
   5  12  20      556.29      468.61    802.99 o 
   6  12  20      591.16      587.77    722.20 o 
   1  13  20     1532.71     1276.96    984.69 o 
   2  13  20        0.12     -209.60   1182.73 o 
   3  13  20       28.76      868.33   1422.27 o 
   4  13  20       26.84      100.00    972.38 o 
   1   1  21     3504.96     3183.24    479.68 o 
   2   1  21      417.34      822.64    339.70 o 
   3   1  21    44751.57    45532.64   1621.44 o 
   4   1  21     2032.83     1968.03    358.42 o 
   5   1  21     3648.06     3491.99    352.93 o 
   6   1  21    10581.38    10490.27    523.50 o 
   7   1  21      234.20      176.85    263.31 o 
   8   1  21       87.72     -150.06    420.76 o 
   9   1  21     8291.94     9321.58    707.67 o 
  10   1  21     1055.00      938.30    508.10 o 
  11   1  21     2526.78     3549.28    765.81 o 
  12   1  21     1319.22     1271.38    625.42 o 
  13   1  21       11.31     -569.82    569.82 o 
   0   2  21    68609.89    67460.09   2269.35 o 
   1   2  21      156.15      191.16    300.46 o 
   2   2  21     6189.14     6387.61    504.02 o 
   3   2  21     2534.51     2166.69    427.60 o 
   4   2  21     2285.53     2669.01    347.60 o 
   5   2  21     7367.57     7467.53    442.45 o 
   6   2  21    20910.14    22114.34    613.04 o 
   7   2  21      996.43      956.51    302.37 o 
   8   2  21      276.54     -123.10    393.79 o 
   9   2  21     3397.15     2677.40    526.56 o 
  10   2  21      771.09      919.63    485.61 o 
  11   2  21      121.15      651.41    523.00 o 
  12   2  21      151.27     -201.89    573.54 o 
  13   2  21       45.65     -528.65    707.68 o 
   1   3  21    11440.28    10244.03    607.05 o 
   2   3  21     2188.75     2060.39    383.40 o 
   3   3  21     1221.34     1193.16    362.58 o 
   4   3  21    40400.03    39346.63   1162.55 o 
   5   3  21     8341.74     8997.82    521.39 o 
   6   3  21    19563.11    20216.13    638.18 o 
   7   3  21        2.49     -192.41    288.53 o 
   8   3  21     1621.15     1161.15    311.18 o 
   9   3  21     1812.66     2205.82    666.53 o 
  10   3  21     9818.74    10469.58   1014.86 o 
  11   3  21        0.99      842.15    606.59 o 
  12   3  21     3408.26     3024.70    794.63 o 
  13   3  21      506.91     -155.14    884.26 o 
   0   4  21    88952.68    86339.66   3191.67 o 
   1   4  21     1935.51     1770.40    273.51 o 
   2   4  21     3466.86     3032.77    392.98 o 
   3   4  21     1432.20      730.11    289.60 o 
   4   4  21     2521.61     3162.40    408.17 o 
   5   4  21     2497.43     2610.90    379.29 o 
   6   4  21    25226.33    26986.21    770.50 o 
   7   4  21     1072.35     1194.79    328.97 o 
   8   4  21     1764.25     2167.83    365.84 o 
   9   4  21     3958.44     3673.71    597.36 o 
  10   4  21     1875.16     1488.98    690.74 o 
  11   4  21      356.22      809.70    647.00 o 
  12   4  21      610.55      969.46    680.57 o 
  13   4  21      360.67      -74.93    666.92 o 
   1   5  21       74.94     -302.00    302.00 o 
   2   5  21     2310.75     3141.93    434.02 o 
   3   5  21    64940.17    64969.03   1661.37 o 
   4   5  21     4708.35     5503.64    512.58 o 
   5   5  21     2201.03     2389.19    390.83 o 
   6   5  21    15706.88    16407.67    725.91 o 
   7   5  21     1113.72     1468.88    419.28 o 
   8   5  21      184.83     -347.77    347.77 o 
   9   5  21     5320.69     6959.88    730.67 o 
  10   5  21     1861.38     3257.35    728.24 o 
  11   5  21     2330.10     3889.62    818.64 o 
  12   5  21     3238.55     3243.45    810.66 o 
   0   6  21     6575.34     6209.51    735.87 o 
   1   6  21      486.16      937.36    347.31 o 
   2   6  21       92.51      476.31    321.16 o 
   3   6  21     1107.53      825.04    364.93 o 
   4   6  21      211.49       -0.01    307.37 o 
   5   6  21      407.64       67.70    266.08 o 
   6   6  21     2345.34     2381.92    405.59 o 
   7   6  21      689.13      861.39    435.96 o 
   8   6  21        0.76      203.45    397.31 o 
   9   6  21     2918.51     2915.29    524.60 o 
  10   6  21      932.61      877.98    944.32 o 
  11   6  21      145.30     -226.66    560.13 o 
  12   6  21      114.13     -148.78    769.43 o 
   1   7  21      302.59      124.86    323.25 o 
   2   7  21       46.66       15.27    296.19 o 
   3   7  21     3798.27     3386.39    463.65 o 
   4   7  21      103.87       -9.02    317.08 o 
   5   7  21        1.34      233.74    329.65 o 
   6   7  21        0.91      -95.59    336.63 o 
   7   7  21       24.11      123.33    342.15 o 
   8   7  21      205.49      276.53    428.92 o 
   9   7  21      200.99     1224.30    451.75 o 
  10   7  21        5.69     -406.02    406.02 o 
  11   7  21      143.41      369.25    737.16 o 
   0   8  21      407.48      -24.22    498.90 o 
   1   8  21     1985.82     2158.47    463.34 o 
   2   8  21     2961.10     3681.40    566.11 o 
   3   8  21      426.42     -289.50    354.89 o 
   4   8  21     1447.29      827.72    372.43 o 
   5   8  21      605.09      118.21    386.30 o 
   6   8  21      583.13      852.47    392.39 o 
   7   8  21     1519.94     1970.94    516.58 o 
   8   8  21      594.61      979.48    471.15 o 
   9   8  21      221.81      167.84    913.56 o 
  10   8  21      157.10     -465.48    465.48 o 
  11   8  21      259.46      744.72    818.35 o 
   1   9  21     5279.97     5821.87   1089.93 o 
   2   9  21       64.05     -201.12    394.35 o 
   3   9  21     7620.75     9392.49    854.77 o 
   4   9  21     4894.48     4713.57    774.78 o 
   5   9  21     5391.24     5345.54    636.34 o 
   6   9  21      177.30     -143.91    389.49 o 
   7   9  21       93.84       65.20    365.68 o 
   8   9  21     1230.51     1619.21    551.48 o 
   9   9  21     3217.77     2978.12    770.72 o 
  10   9  21     3926.60     3164.88    759.45 o 
   0  10  21    15540.53    17187.00   2634.94 o 
   1  10  21        1.98     -482.59    560.17 o 
   2  10  21     2146.04     2026.99    746.17 o 
   3  10  21       52.12      211.82    616.50 o 
   4  10  21     1378.98     1231.10    668.75 o 
   5  10  21     1040.35     1014.50    570.04 o 
   6  10  21     4690.77     3915.76    898.85 o 
   7  10  21     1206.95     1087.28    675.27 o 
   8  10  21      124.98     1063.82   1052.41 o 
   9  10  21       23.96      294.95    599.92 o 
   1  11  21      105.87     -495.05   1044.75 o 
   2  11  21      247.48       60.77    647.29 o 
   3  11  21     1680.38     1825.84    856.03 o 
   4  11  21     3437.34     4421.42   1014.77 o 
   5  11  21       45.21      -26.61    693.65 o 
   6  11  21     1230.93     1506.82   1057.94 o 
   7  11  21        5.74     1371.64   1018.22 o 
   8  11  21        3.94     -149.71   1407.30 o 
   0  12  21     1734.61     1736.67   1392.33 o 
   1  12  21      370.28      943.79    924.08 o 
   2  12  21      861.52     2141.88   1042.39 o 
   3  12  21       57.35      585.70   1085.42 o 
   4  12  21      279.22     -244.29    878.22 o 
   5  12  21       34.75     -751.60    751.60 o 
   6  12  21       95.32      271.89    690.95 o 
   1  13  21      340.30      532.62    933.26 o 
   2  13  21      180.70      119.77   1437.24 o 
   3  13  21      402.74      509.02   1586.95 o 
   0   0  22    55723.42    57221.23   2941.85 o 
   1   0  22     1404.18     2374.11    496.62 o 
   2   0  22     3426.37     4629.05    749.34 o 
   3   0  22    24196.38    24149.63   1925.37 o 
   4   0  22      657.12      257.97    406.38 o 
   5   0  22    24919.54    25006.28   1018.97 o 
   6   0  22     7206.05     7447.01    651.68 o 
   7   0  22    14319.25    13903.44    767.73 o 
   8   0  22       50.25      -31.11    596.49 o 
   9   0  22    14105.88    12689.77   1150.24 o 
  10   0  22     2371.24     2062.29    771.50 o 
  11   0  22     2433.22     2683.24   1043.72 o 
  12   0  22      149.07      240.41    861.81 o 
  13   0  22      526.06      973.88    945.80 o 
   1   1  22    12570.60    13851.72    749.25 o 
   2   1  22    41326.97    40831.52   1117.44 o 
   3   1  22    63051.62    59569.06   1813.60 o 
   4   1  22    56205.18    55503.52   1542.90 o 
   5   1  22     1172.20      871.69    288.99 o 
   6   1  22      849.57      655.38    253.98 o 
   7   1  22       58.25     -111.69    205.79 o 
   8   1  22     7848.25     8135.21    695.38 o 
   9   1  22     5396.16     5953.76    647.63 o 
  10   1  22    11248.81    12074.30    900.36 o 
  11   1  22     1280.61     2199.04    648.45 o 
  12   1  22      727.91      -92.71    593.80 o 
  13   1  22     1150.51     1074.52    663.47 o 
   0   2  22    28142.94    26844.06   1662.19 o 
   1   2  22     3971.08     3616.12    663.87 o 
   2   2  22    33502.91    31684.53   1028.11 o 
   3   2  22     1468.77     1210.58    358.78 o 
   4   2  22     1306.95     1548.67    337.28 o 
   5   2  22      703.59      762.07    281.38 o 
   6   2  22    17062.27    17727.96    660.27 o 
   7   2  22     5602.64     5901.69    404.14 o 
   8   2  22    16559.09    16638.98    688.34 o 
   9   2  22     3071.86     4335.07    634.80 o 
  10   2  22      229.06     -440.58    440.58 o 
  11   2  22     1477.20     2391.86    629.33 o 
  12   2  22     5379.90     6648.73    964.17 o 
  13   2  22      645.40     -723.46    723.46 o 
   1   3  22     1775.01     1535.47    430.60 o 
   2   3  22    14839.03    15733.43   1087.05 o 
   3   3  22    13534.81    13112.80    670.51 o 
   4   3  22    20768.98    21422.86    778.23 o 
   5   3  22     2052.31     2128.49    328.68 o 
   6   3  22       20.26     -254.10    254.10 o 
   7   3  22     1040.84     1089.01    346.65 o 
   8   3  22     4882.85     4969.54    426.57 o 
   9   3  22     2659.90     2801.56    567.90 o 
  10   3  22     4004.57     4989.93    681.43 o 
  11   3  22      856.54     1358.77    651.14 o 
  12   3  22       46.74       84.79    633.65 o 
  13   3  22      358.02     -484.45    660.26 o 
   0   4  22        4.68     -216.31    334.07 o 
   1   4  22     1791.37     1473.25    279.39 o 
   2   4  22     3308.48     3541.76    427.59 o 
   3   4  22      103.27      171.82    328.83 o 
   4   4  22       11.17     -327.91    327.91 o 
   5   4  22     3312.78     2803.08    395.82 o 
   6   4  22      105.69       47.40    280.98 o 
   7   4  22     6868.77     7079.84    534.77 o 
   8   4  22       38.88      405.14    328.25 o 
   9   4  22       12.74     -395.48    531.23 o 
  10   4  22      264.77     1474.47    586.96 o 
  11   4  22      126.05     1032.96    681.81 o 
  12   4  22       11.59     -618.42    618.42 o 
  13   4  22      437.93      328.83    697.66 o 
   1   5  22     4786.90     5978.14    634.04 o 
   2   5  22     4001.93     4192.29    504.97 o 
   3   5  22     7936.14     7662.17    643.30 o 
   4   5  22     1361.06     1053.48    371.93 o 
   5   5  22     1230.00     1143.70    348.97 o 
   6   5  22       71.39     -322.84    322.84 o 
   7   5  22      781.27     1197.15    428.90 o 
   8   5  22     4544.67     4234.32    519.24 o 
   9   5  22      218.69      410.90    448.41 o 
  10   5  22      656.87      735.07    612.59 o 
  11   5  22      704.06     1842.64    710.67 o 
  12   5  22       69.56     -613.93    613.93 o 
   0   6  22    67402.34    69852.73   2437.39 o 
   1   6  22     6226.82     6764.76    743.17 o 
   2   6  22     5288.65     5305.62    541.73 o 
   3   6  22     1695.93     1310.39    389.71 o 
   4   6  22     3783.36     4018.83    460.24 o 
   5   6  22      106.86     -103.00    307.06 o 
   6   6  22    34810.51    34447.12   1074.95 o 
   7   6  22    10466.20    12559.76    671.85 o 
   8   6  22     4076.12     4346.63    558.07 o 
   9   6  22     5326.89     5534.73   1101.84 o 
  10   6  22     2431.90     4595.67    931.35 o 
  11   6  22       46.40     -597.69    597.69 o 
  12   6  22     3271.22     2713.01    801.12 o 
   1   7  22     6754.44     8046.61    555.96 o 
   2   7  22       21.79      -68.68    318.81 o 
   3   7  22     9412.44     9582.48    693.87 o 
   4   7  22     1991.17     2287.56    426.78 o 
   5   7  22     2647.30     2966.09    476.22 o 
   6   7  22      474.00     -304.13    317.30 o 
   7   7  22      143.19      522.09    330.79 o 
   8   7  22      155.26     1699.27    803.73 o 
   9   7  22       10.06      247.75    455.45 o 
  10   7  22      572.52      722.17    528.35 o 
  11   7  22       64.06      747.87    801.12 o 
   0   8  22     1824.57     2197.42    860.23 o 
   1   8  22     4495.37     4009.97    580.93 o 
   2   8  22     2149.09     2251.28    542.39 o 
   3   8  22     1698.45     1117.26    488.82 o 
   4   8  22      200.08      478.21    438.41 o 
   5   8  22      116.91     -279.22    387.97 o 
   6   8  22      620.77      674.94    395.46 o 
   7   8  22     9002.74     9906.23    814.36 o 
   8   8  22      474.05     -101.96    511.77 o 
   9   8  22     1052.77     1715.60    863.23 o 
  10   8  22     2133.29     2282.99    573.28 o 
   1   9  22      303.41     -400.29    552.27 o 
   2   9  22      103.07      463.69    592.70 o 
   3   9  22    12950.75    11649.90    873.21 o 
   4   9  22      696.04      257.31    513.10 o 
   5   9  22        9.49     -532.08    532.08 o 
   6   9  22      109.62     -132.93    401.51 o 
   7   9  22        2.47      246.39    395.96 o 
   8   9  22      484.53      672.78    526.80 o 
   9   9  22      708.89     1838.48   1241.72 o 
  10   9  22       95.06      -10.95    571.99 o 
   0  10  22     7999.22     8473.73   1991.18 o 
   1  10  22      408.98       57.64    585.18 o 
   2  10  22     1587.55      290.51    590.05 o 
   3  10  22      287.90     -452.77    481.26 o 
   4  10  22     1870.08     1556.52    710.75 o 
   5  10  22      760.56      710.94    579.00 o 
   6  10  22     4697.59     5565.18    649.78 o 
   7  10  22      124.09      316.55    638.14 o 
   8  10  22      226.78      549.76    598.91 o 
   1  11  22       56.63    -1107.76   1150.40 o 
   2  11  22      699.53     1282.12    727.24 o 
   3  11  22      996.80       34.79    757.54 o 
   4  11  22      137.03     -569.62   1178.77 o 
   5  11  22        3.94      775.42    689.62 o 
   6  11  22        0.21      180.01    600.06 o 
   7  11  22       50.86      744.60   1233.59 o 
   0  12  22      767.15     -928.22   1033.02 o 
   1  12  22       61.81     -482.31    807.31 o 
   2  12  22      103.39      269.48   1257.59 o 
   3  12  22      103.57     -181.39    913.47 o 
   4  12  22      346.45      242.86    883.53 o 
   5  12  22      614.20      229.16    791.21 o 
   1  13  22     1430.91     1858.50   1065.73 o 
   2  13  22       22.99     -868.33   1003.07 o 
   1   1  23     4453.43     4672.73    513.99 o 
   2   1  23     1674.87     1915.70    394.54 o 
   3   1  23    39382.36    39806.21   1120.64 o 
   4   1  23       12.43      107.00    304.81 o 
   5   1  23     7511.57     7788.16    479.43 o 
   6   1  23       11.12     -158.47    230.91 o 
   7   1  23     1723.91     1860.84    280.62 o 
   8   1  23     2478.28     2833.71    543.03 o 
   9   1  23     6642.48     7720.42    964.86 o 
  10   1  23     1786.62      976.25    523.46 o 
  11   1  23     2839.19     3942.34    644.30 o 
  12   1  23     1080.21      701.22    665.82 o 
  13   1  23      267.95     -598.99    598.99 o 
   0   2  23     6148.23     7094.53    921.80 o 
   1   2  23     4359.77     3301.58    717.26 o 
   2   2  23    32253.31    30719.56   1475.69 o 
   3   2  23       13.50      342.48    338.31 o 
   4   2  23    13223.71    14317.52    649.59 o 
   5   2  23     1859.78     2392.17    340.66 o 
   6   2  23      698.33      304.11    269.44 o 
   7   2  23     2669.76     2420.74    273.94 o 
   8   2  23     1627.66     1030.95    518.50 o 
   9   2  23     1034.93      975.43    532.49 o 
  10   2  23       15.92     -125.61    487.25 o 
  11   2  23      394.25     1012.45    542.60 o 
  12   2  23      623.33      691.59    644.99 o 
  13   2  23      378.68      200.86    691.17 o 
   1   3  23     4955.79     5445.45    551.59 o 
   2   3  23     1699.51     1658.35    400.48 o 
   3   3  23     3703.00     4168.71    467.61 o 
   4   3  23    19043.43    19320.79    788.35 o 
   5   3  23     5227.93     4497.69    400.02 o 
   6   3  23     2588.49     2744.78    341.05 o 
   7   3  23      949.11      580.02    267.99 o 
   8   3  23    12129.61    11573.21    695.91 o 
   9   3  23       16.68      377.80    490.84 o 
  10   3  23    10743.80    11009.00    886.63 o 
  11   3  23        7.20      -99.29    577.07 o 
  12   3  23      126.73      -62.68    657.78 o 
  13   3  23      602.51      766.92    741.67 o 
   0   4  23     6615.19     6434.15    611.77 o 
   1   4  23     7136.79     7722.93    478.44 o 
   2   4  23    21074.36    22022.65    856.17 o 
   3   4  23     1368.59     1221.46    450.02 o 
   4   4  23     9711.15    10621.58    696.41 o 
   5   4  23       66.79      -85.99    287.71 o 
   6   4  23      123.48       44.70    285.37 o 
   7   4  23     5324.55     5670.20    418.34 o 
   8   4  23      607.86      536.75    344.91 o 
   9   4  23     1978.18     2617.94    668.36 o 
  10   4  23        0.01      546.23    585.84 o 
  11   4  23      313.70      868.18    622.10 o 
  12   4  23      821.32      827.98    740.04 o 
   1   5  23    16872.75    18506.75   1692.03 o 
   2   5  23     3928.53     3544.02    533.23 o 
   3   5  23    56972.36    58770.76   1549.08 o 
   4   5  23    11351.26    10868.38    668.08 o 
   5   5  23     7530.93     7163.43    620.17 o 
   6   5  23     3306.88     4423.92    582.84 o 
   7   5  23     6798.81     6588.14    497.39 o 
   8   5  23     4357.46     5617.73    571.64 o 
   9   5  23    10333.45    10995.04    834.52 o 
  10   5  23     4525.57     5275.95    910.53 o 
  11   5  23     2170.16     2703.93    725.41 o 
  12   5  23      147.95       42.42    683.73 o 
   0   6  23     4308.44     2920.91    962.99 o 
   1   6  23     3969.73     3041.93    524.06 o 
   2   6  23    12396.80    11798.63    776.43 o 
   3   6  23      686.40      750.84    382.22 o 
   4   6  23     4670.07     4837.11    507.14 o 
   5   6  23     3617.98     3566.11    443.19 o 
   6   6  23     3368.98     4223.81    512.27 o 
   7   6  23      723.65      877.79    338.99 o 
   8   6  23     2906.63     2423.11    567.49 o 
   9   6  23     1863.75     2851.67    707.66 o 
  10   6  23        5.48      844.71    738.48 o 
  11   6  23      501.36      261.45    864.64 o 
   1   7  23      215.03       37.50    353.95 o 
   2   7  23      379.00      529.09    372.63 o 
   3   7  23      219.47      -86.87    369.68 o 
   4   7  23        9.71     -342.77    342.77 o 
   5   7  23     2858.88     2362.50    472.98 o 
   6   7  23     3087.88     2530.44    442.57 o 
   7   7  23      556.52      831.76    362.57 o 
   8   7  23       73.18      336.14    477.21 o 
   9   7  23      219.76      772.71    483.94 o 
  10   7  23      257.90      852.56    706.24 o 
  11   7  23      597.24      725.84    819.76 o 
   0   8  23     2671.68     1442.76   1482.15 o 
   1   8  23      446.39     -191.87    384.94 o 
   2   8  23     1039.70     1446.77    485.81 o 
   3   8  23        9.45     -457.80    474.25 o 
   4   8  23       79.83     -264.00    419.87 o 
   5   8  23        4.63       73.95    415.92 o 
   6   8  23      924.22     1167.00    434.47 o 
   7   8  23     1263.29      581.10    397.78 o 
   8   8  23       20.21       22.75    632.56 o 
   9   8  23      372.85      811.67    895.60 o 
  10   8  23       17.10      513.39    518.08 o 
   1   9  23     3346.38     3350.20    818.66 o 
   2   9  23     1818.94     1398.86    656.64 o 
   3   9  23      830.69     1200.92    504.42 o 
   4   9  23      452.73      982.04    675.81 o 
   5   9  23     1639.90      376.14    543.79 o 
   6   9  23     2784.40     3192.34    561.84 o 
   7   9  23      387.40      400.80    412.55 o 
   8   9  23     3564.47     4882.41    718.19 o 
   9   9  23      513.43     1114.35    792.63 o 
   0  10  23    17743.42    16019.24   2649.91 o 
   1  10  23     1436.02     1273.81    706.83 o 
   2  10  23     1070.51      436.51    758.48 o 
   3  10  23       12.63      369.67    611.29 o 
   4  10  23      790.44      570.18    788.03 o 
   5  10  23      221.45      618.23    681.74 o 
   6  10  23     4361.79     4349.07    877.10 o 
   7  10  23     1118.42     1535.51    547.08 o 
   8  10  23       27.51     1125.52    551.01 o 
   1  11  23       81.09      -19.30    751.06 o 
   2  11  23     1425.04      725.52    686.00 o 
   3  11  23     5847.37     9221.05   1380.04 o 
   4  11  23        7.59     -555.42    711.64 o 
   5  11  23      517.18     1116.72    816.12 o 
   6  11  23     1035.41     -201.34    713.10 o 
   7  11  23      477.38     1404.50    825.34 o 
   0  12  23      232.89     -658.74   1332.44 o 
   1  12  23     2197.24     2209.82   1065.29 o 
   2  12  23     1075.02      209.60   1332.44 o 
   3  12  23      185.91     -262.97    849.78 o 
   4  12  23      650.44      835.89   1005.74 o 
   5  12  23      642.54      757.94    850.17 o 
   0   0  24    76423.95    71769.49   5913.65 o 
   1   0  24    37493.02    39275.33   1991.97 o 
   2   0  24     6235.06     5698.85    853.92 o 
   3   0  24     4038.63     5343.67   1203.32 o 
   4   0  24     5052.20     4839.93    688.02 o 
   5   0  24    98308.70   100709.55   2160.99 o 
   6   0  24    35761.46    34786.96   1383.71 o 
   7   0  24      695.61      259.13    337.15 o 
   8   0  24     6338.24     3424.07    901.23 o 
   9   0  24     8375.31     8991.50   1140.07 o 
  10   0  24     1084.66     -193.82    660.05 o 
  11   0  24    15784.42    17376.38   1596.34 o 
  12   0  24     2588.70     2543.61   1048.16 o 
  13   0  24       62.42     -923.66    923.66 o 
   1   1  24    13654.85    13264.02    763.49 o 
   2   1  24        3.22      250.86    349.53 o 
   3   1  24    38251.73    39642.98   1164.88 o 
   4   1  24     4737.15     5304.96    482.48 o 
   5   1  24     3640.06     4038.38    407.74 o 
   6   1  24     2074.01     1324.42    285.19 o 
   7   1  24      621.39      442.19    257.67 o 
   8   1  24      246.72      295.83    471.09 o 
   9   1  24     1266.13     1767.92    573.32 o 
  10   1  24      500.74      978.11    515.38 o 
  11   1  24     3121.13     3798.63    661.10 o 
  12   1  24      172.11     -218.59    615.19 o 
  13   1  24        0.52     -647.15    647.15 o 
   0   2  24     2027.10     1890.00    581.05 o 
   1   2  24    20134.17    20773.02    903.80 o 
   2   2  24     5965.04     5220.81    520.63 o 
   3   2  24      146.63       15.88    417.31 o 
   4   2  24     2942.71     2004.75    361.53 o 
   5   2  24    50860.95    50396.85   1086.99 o 
   6   2  24     1050.47     1130.27    309.70 o 
   7   2  24      423.35      442.96    324.77 o 
   8   2  24      842.16      509.63    318.57 o 
   9   2  24      343.16     -479.27    479.27 o 
  10   2  24      213.10      551.85    477.82 o 
  11   2  24    10534.32    13527.40   1188.93 o 
  12   2  24       43.42     -585.91    585.91 o 
   1   3  24      861.12      923.07    385.80 o 
   2   3  24     1776.97     1396.78    388.34 o 
   3   3  24     8504.86     9785.65   1044.72 o 
   4   3  24     2978.54     2850.85    409.51 o 
   5   3  24     2722.98     3140.03    368.52 o 
   6   3  24      526.07      519.08    306.12 o 
   7   3  24       32.45     -231.37    258.08 o 
   8   3  24      447.18      756.62    325.11 o 
   9   3  24     2632.71     2535.16    699.68 o 
  10   3  24       25.46      306.31    517.30 o 
  11   3  24     1843.83     3004.32   1109.20 o 
  12   3  24       32.28     -175.78    619.83 o 
   0   4  24    10547.47    11736.71   1478.37 o 
   1   4  24    21393.68    20995.83    712.11 o 
   2   4  24     6824.13     7606.87    872.63 o 
   3   4  24      637.26      657.95    414.59 o 
   4   4  24     5369.64     4648.25    512.43 o 
   5   4  24     4644.63     4734.11    443.47 o 
   6   4  24     3821.93     3737.20    403.89 o 
   7   4  24     7610.18     7199.62    415.51 o 
   8   4  24     3630.18     3717.46    532.67 o 
   9   4  24      620.28      -94.41    458.13 o 
  10   4  24      190.88      869.90    670.88 o 
  11   4  24      124.51     1472.76    830.22 o 
  12   4  24      622.19     -170.90    686.00 o 
   1   5  24     9537.46     9798.27    897.62 o 
   2   5  24      346.98      130.95    407.16 o 
   3   5  24        1.73     -300.10    364.97 o 
   4   5  24     1014.31     2061.61    470.65 o 
   5   5  24     4955.31     4545.42    631.42 o 
   6   5  24      104.08       78.71    364.09 o 
   7   5  24     2241.83     2987.96    403.28 o 
   8   5  24        6.17      714.26    389.91 o 
   9   5  24     1062.04     2248.37    452.12 o 
  10   5  24      651.91     2773.76    872.73 o 
  11   5  24       93.59      -12.46   1037.78 o 
  12   5  24        1.39     -640.41    640.41 o 
   0   6  24    13626.90    13154.10   1474.48 o 
   1   6  24     1444.62      832.42    424.63 o 
   2   6  24     2515.57     1535.78    455.17 o 
   3   6  24     4681.09     5403.39    609.44 o 
   4   6  24     1742.76     2283.48    438.87 o 
   5   6  24     5166.66     5730.03    547.55 o 
   6   6  24     4310.93     4997.09    553.03 o 
   7   6  24     7388.56     7640.28    584.48 o 
   8   6  24     3131.12     3428.43    600.52 o 
   9   6  24     5924.26     7640.69    828.92 o 
  10   6  24      270.81     1019.51    670.27 o 
  11   6  24      656.17      561.43    677.90 o 
   1   7  24    28507.15    29959.54   1173.11 o 
   2   7  24     1393.40     1114.12    433.51 o 
   3   7  24     1915.92     1465.53    479.81 o 
   4   7  24     2661.87     3113.05    517.89 o 
   5   7  24    10729.71     9738.65    792.88 o 
   6   7  24      349.70      154.44    363.73 o 
   7   7  24     5088.04     5760.55    741.28 o 
   8   7  24      172.02     1736.89    693.29 o 
   9   7  24     3742.77     3487.97    611.94 o 
  10   7  24      372.63      379.29    496.20 o 
   0   8  24      872.30      638.05    683.22 o 
   1   8  24      120.69      -19.92    447.15 o 
   2   8  24     5180.48     6033.93    806.73 o 
   3   8  24      110.87     -316.20    451.94 o 
   4   8  24     2496.74     1950.64    577.40 o 
   5   8  24     4967.57     5828.94    645.04 o 
   6   8  24      650.93     1224.96    560.20 o 
   7   8  24     1304.60     1535.09    455.42 o 
   8   8  24      239.13      273.82    542.71 o 
   9   8  24      168.76      298.16    628.67 o 
  10   8  24       68.94      361.71    539.41 o 
   1   9  24     5231.31     7408.37   1032.07 o 
   2   9  24        7.70     -271.30    821.67 o 
   3   9  24      128.09     1364.82    650.82 o 
   4   9  24      325.19      367.47    540.44 o 
   5   9  24      249.11      600.56    566.15 o 
   6   9  24      236.02     -243.15    441.00 o 
   7   9  24     1814.17     1692.14    522.12 o 
   8   9  24        0.24      874.74    568.58 o 
   9   9  24      477.29     1129.57   1208.70 o 
   0  10  24     2363.28     1691.75   1227.64 o 
   1  10  24      429.96     -146.42    594.66 o 
   2  10  24      688.31      777.00    677.90 o 
   3  10  24        0.42     -180.10    727.14 o 
   4  10  24      246.92     -672.43    672.43 o 
   5  10  24      208.18     -283.05    623.78 o 
   6  10  24     1653.49     1193.23    687.39 o 
   7  10  24        0.60     -117.59    564.43 o 
   8  10  24      360.04     1427.95   1075.45 o 
   1  11  24      104.45       31.94   1704.86 o 
   2  11  24       98.17     -420.34    678.53 o 
   3  11  24     3033.85     3262.32   1034.47 o 
   4  11  24        9.80     -373.55    807.32 o 
   5  11  24        9.57     -227.96    763.34 o 
   6  11  24        0.74      -48.33    584.81 o 
   0  12  24     2070.55     4506.35   1691.75 o 
   1  12  24        2.91      -53.53    895.56 o 
   2  12  24      253.15      254.51   1332.44 o 
   3  12  24      222.85       -3.53    935.77 o 
   4  12  24       40.48      500.74    994.43 o 
   1   1  25      812.60      479.98    550.13 o 
   2   1  25     8774.69     8207.30    621.72 o 
   3   1  25    13575.88    15328.15    888.13 o 
   4   1  25      823.22      405.15    355.70 o 
   5   1  25     1760.45     1907.02    362.30 o 
   6   1  25     8335.58     8289.75    449.37 o 
   7   1  25      108.80     -247.52    247.52 o 
   8   1  25     5954.78     5536.57    821.20 o 
   9   1  25     2478.68     2988.05    689.30 o 
  10   1  25      180.34     -111.02    486.32 o 
  11   1  25      782.70      540.19    915.39 o 
  12   1  25      402.20       57.47    636.53 o 
   0   2  25      117.08     -515.58    515.58 o 
   1   2  25     1544.89     1452.99    388.01 o 
   2   2  25    29178.74    29838.55   1540.17 o 
   3   2  25       32.43     -323.34    323.34 o 
   4   2  25    13150.23    12118.31    669.55 o 
   5   2  25      313.42      133.67    283.80 o 
   6   2  25      775.38      499.90    347.59 o 
   7   2  25     1148.85      474.86    258.86 o 
   8   2  25     2275.18     2671.02    387.50 o 
   9   2  25       33.47     -526.32    526.32 o 
  10   2  25      138.94     -502.83    502.83 o 
  11   2  25      322.76     1139.52    589.89 o 
  12   2  25     1569.41     1445.80    691.80 o 
   1   3  25    14037.69    11014.18    754.34 o 
   2   3  25    16227.96    14894.41   1403.79 o 
   3   3  25    18069.91    20295.86    837.81 o 
   4   3  25     5668.11     5045.16    490.19 o 
   5   3  25     6475.35     6000.78    458.62 o 
   6   3  25     1218.14      844.94    326.30 o 
   7   3  25     1266.43     1940.59    339.59 o 
   8   3  25    23483.36    25605.24    907.95 o 
   9   3  25     5351.71     6172.31    764.44 o 
  10   3  25     3068.96     3518.85    703.73 o 
  11   3  25      693.80     1267.30    848.39 o 
  12   3  25      428.53     -663.54    663.54 o 
   0   4  25      838.54      766.00    468.33 o 
   1   4  25     1016.41     1003.05    427.39 o 
   2   4  25    32656.10    31164.29   1202.66 o 
   3   4  25      431.31       77.47    358.00 o 
   4   4  25    17831.19    18759.33   1095.77 o 
   5   4  25      786.67      710.94    389.72 o 
   6   4  25       38.38     -153.16    301.51 o 
   7   4  25     2320.84     2256.37    320.89 o 
   8   4  25     1085.45     1425.50    406.19 o 
   9   4  25      254.39      394.98    384.74 o 
  10   4  25      520.39      455.22    788.03 o 
  11   4  25      464.72      846.35    851.43 o 
  12   4  25     1788.69     1316.36    794.80 o 
   1   5  25        7.23     -409.21    409.21 o 
   2   5  25     4006.02     3821.47    678.86 o 
   3   5  25     2696.97     2617.53    454.48 o 
   4   5  25       43.35      165.67    410.15 o 
   5   5  25     1351.94     1318.44    407.84 o 
   6   5  25     1303.98     1262.61    440.70 o 
   7   5  25       11.55      209.40    310.24 o 
   8   5  25     7974.11     9531.02    680.87 o 
   9   5  25       44.04     -184.35    549.86 o 
  10   5  25     1105.21     3147.33    935.12 o 
  11   5  25      863.53     1446.68    685.97 o 
   0   6  25     1471.48      946.04   1369.87 o 
   1   6  25     2332.50     2038.70    609.28 o 
   2   6  25     8982.20     9794.08    762.05 o 
   3   6  25        0.25     -385.74    385.74 o 
   4   6  25     3970.04     4153.10    527.41 o 
   5   6  25      136.76     -257.88    442.79 o 
   6   6  25     3465.61     3371.24    515.04 o 
   7   6  25     1678.77     1390.44    415.78 o 
   8   6  25     1772.30     1669.69    621.03 o 
   9   6  25      153.52      597.56    573.52 o 
  10   6  25      138.17     1036.65    703.90 o 
  11   6  25       15.17      824.65    779.08 o 
   1   7  25     5561.94     5108.33    833.59 o 
   2   7  25        0.15     -178.66    434.08 o 
   3   7  25    15449.57    15383.07    917.05 o 
   4   7  25      382.65      293.43    439.96 o 
   5   7  25     4782.84     5002.35    648.80 o 
   6   7  25     1753.05     1521.76    430.10 o 
   7   7  25     1768.25      574.10    492.73 o 
   8   7  25        5.60      697.13    891.10 o 
   9   7  25     1871.21     2794.95    820.48 o 
  10   7  25      143.97     -132.50    401.77 o 
   0   8  25      905.69     1299.43    852.15 o 
   1   8  25       82.17      -39.67    499.65 o 
   2   8  25     2468.08     3052.79    872.62 o 
   3   8  25      339.98      202.79    496.48 o 
   4   8  25     1268.33     1209.24    571.79 o 
   5   8  25      139.44     -364.61    495.09 o 
   6   8  25      117.56     -138.64    422.51 o 
   7   8  25       28.72      129.35    433.85 o 
   8   8  25      247.64      294.24    567.96 o 
   9   8  25      488.79      956.21    591.06 o 
   1   9  25      363.71     -481.14    578.76 o 
   2   9  25     1947.82     2067.02    782.92 o 
   3   9  25      455.11      380.53    801.70 o 
   4   9  25       51.98     -302.99    531.12 o 
   5   9  25      238.47       48.55    552.79 o 
   6   9  25     1781.00     2069.32    547.23 o 
   7   9  25       62.29     -216.49    412.26 o 
   8   9  25     3119.62     2632.42    815.68 o 
   0  10  25     5439.65     3937.44   1497.13 o 
   1  10  25      284.16     -184.15    650.43 o 
   2  10  25     1531.07     1135.81    712.28 o 
   3  10  25       99.43       43.74    738.26 o 
   4  10  25      852.47      558.73   1459.78 o 
   5  10  25      792.85      359.61    696.90 o 
   6  10  25     1307.32     1237.49    699.59 o 
   7  10  25      107.70      101.86    456.11 o 
   1  11  25        0.58     -727.52    727.52 o 
   2  11  25     1262.25     -643.86    830.76 o 
   3  11  25     2859.96     1803.00   1332.35 o 
   4  11  25       13.94     -232.08    765.34 o 
   5  11  25      343.24      884.66    844.80 o 
   6  11  25     2107.85     2554.70    806.67 o 
   0  12  25        5.81      209.60   1272.56 o 
   1  12  25       10.96     -139.04    950.67 o 
   2  12  25     2395.63     2245.69   1691.75 o 
   3  12  25       16.09     -257.05   1287.53 o 
   0   0  26    31615.63    26379.35   2964.31 o 
   1   0  26       33.38     -320.62    462.58 o 
   2   0  26     1027.64     1651.31    673.85 o 
   3   0  26     6361.25     5689.86    937.84 o 
   4   0  26     8608.61     8859.41    859.64 o 
   5   0  26    13970.61    14331.13    886.80 o 
   6   0  26     7918.35     7892.80    655.54 o 
   7   0  26     2731.27     2093.84    576.60 o 
   8   0  26    15428.09    13506.78   1519.25 o 
   9   0  26    12044.28    11110.14   1268.85 o 
  10   0  26      194.45      500.13    755.04 o 
  11   0  26     5948.63     5769.55   1300.87 o 
  12   0  26     1551.32     -497.57    971.24 o 
   1   1  26    30234.28    30611.39   1844.65 o 
   2   1  26    46574.41    46904.30   1303.86 o 
   3   1  26      496.01      398.63    377.71 o 
   4   1  26    23430.41    23939.25    924.39 o 
   5   1  26    10246.82    10220.78    588.98 o 
   6   1  26      763.78      580.17    353.97 o 
   7   1  26     2278.89     2233.85    343.61 o 
   8   1  26    16297.61    17781.81   1050.15 o 
   9   1  26      725.37      349.57    559.18 o 
  10   1  26     3406.62     2622.81    643.64 o 
  11   1  26        9.40      444.95    553.27 o 
  12   1  26       51.27     -650.73    650.73 o 
   0   2  26     9522.86    11346.75   1442.67 o 
   1   2  26      583.57       68.30    428.78 o 
   2   2  26       71.30      -52.79    374.49 o 
   3   2  26     1294.68      826.82    387.85 o 
   4   2  26      661.08     1065.50    342.02 o 
   5   2  26     6023.19     6113.45    485.69 o 
   6   2  26     1911.42     1916.97    362.78 o 
   7   2  26     3408.41     3105.73    364.34 o 
   8   2  26       49.34      155.95    373.22 o 
   9   2  26     1075.66     1201.56    566.40 o 
  10   2  26       97.32       69.23    517.47 o 
  11   2  26     1898.39     2032.17    809.89 o 
  12   2  26        9.90     -631.31    631.31 o 
   1   3  26     4126.82     3462.24    550.89 o 
   2   3  26    11935.28    12268.92    782.93 o 
   3   3  26      782.13      644.33    376.18 o 
   4   3  26    13064.25    11822.76   1009.05 o 
   5   3  26      754.77      580.65    317.98 o 
   6   3  26       18.03      168.13    313.86 o 
   7   3  26      473.11      817.54    286.19 o 
   8   3  26     6513.99     5707.81    525.41 o 
   9   3  26       29.94     -516.88    516.88 o 
  10   3  26     2716.62     2417.56    759.18 o 
  11   3  26       88.39     2006.65    636.29 o 
  12   3  26       33.96       83.43    717.22 o 
   0   4  26    38180.75    41492.90   1680.70 o 
   1   4  26       12.16     -338.60    338.60 o 
   2   4  26    12232.84    12631.42    832.97 o 
   3   4  26       30.11       84.95    334.70 o 
   4   4  26     2990.12     2432.77    438.51 o 
   5   4  26      560.48     -113.48    310.31 o 
   6   4  26    25184.52    26111.94    891.89 o 
   7   4  26      477.17       45.98    312.65 o 
   8   4  26     5616.01     5476.56    534.41 o 
   9   4  26       56.10      197.50    401.38 o 
  10   4  26      253.87      501.78    605.00 o 
  11   4  26      540.77      738.13    663.51 o 
   1   5  26     7520.25     7352.50    849.24 o 
   2   5  26      387.52      849.51    632.10 o 
   3   5  26     8345.55     8817.49   1000.34 o 
   4   5  26     1114.18      649.10    416.62 o 
   5   5  26     1701.73     1369.47    430.82 o 
   6   5  26       20.34     -205.57    359.51 o 
   7   5  26      100.33      267.02    330.84 o 
   8   5  26       62.23      -67.85    385.96 o 
   9   5  26       81.42      -89.38    380.67 o 
  10   5  26      616.92      618.15    638.29 o 
  11   5  26      260.99      804.25   1301.13 o 
   0   6  26        1.45      439.89    718.93 o 
   1   6  26      118.27      -93.13    428.19 o 
   2   6  26       82.39     -297.32    389.33 o 
   3   6  26     4366.26     5190.71    803.44 o 
   4   6  26     1239.44     1563.92    485.81 o 
   5   6  26    10483.56    10941.96    766.97 o 
   6   6  26       38.19     -392.96    392.96 o 
   7   6  26     1303.61     1032.95    493.72 o 
   8   6  26       24.02      198.36    413.90 o 
   9   6  26     5568.74     7040.14    797.50 o 
  10   6  26      455.04     1518.20    943.52 o 
   1   7  26    16579.08    15156.75   1012.42 o 
   2   7  26        1.87      486.31    549.75 o 
   3   7  26      309.71      266.45    482.29 o 
   4   7  26      203.02      -78.66    459.31 o 
   5   7  26     8461.93     7193.05    677.12 o 
   6   7  26      651.40      310.91    435.41 o 
   7   7  26     1406.49     2074.57    476.80 o 
   8   7  26       33.89      836.59    633.56 o 
   9   7  26      428.17     2276.80    786.90 o 
  10   7  26      195.25      431.08    522.83 o 
   0   8  26    16174.52    17334.38   1785.46 o 
   1   8  26      111.70      722.88    612.16 o 
   2   8  26     4788.58     6509.50    808.56 o 
   3   8  26      968.45     2031.01    605.36 o 
   4   8  26     4164.78     4457.34    719.19 o 
   5   8  26     5883.99     5111.49    758.76 o 
   6   8  26    11711.96    11673.99   1227.01 o 
   7   8  26     1164.76     1140.52    483.28 o 
   8   8  26      733.06      464.09    607.56 o 
   9   8  26     1008.92     1360.69    772.69 o 
   1   9  26      839.62      852.11    701.93 o 
   2   9  26      852.65     1069.53    716.83 o 
   3   9  26      758.74      144.02    744.12 o 
   4   9  26      294.90      173.67    636.59 o 
   5   9  26       35.66     -308.83    569.70 o 
   6   9  26        9.47     -119.55    542.65 o 
   7   9  26      219.28      287.25    461.56 o 
   8   9  26      392.20      894.43    650.14 o 
   0  10  26      228.80     1227.64   1317.47 o 
   1  10  26       44.90      777.18    731.48 o 
   2  10  26      165.85     -109.98    641.18 o 
   3  10  26        1.30     -754.20    764.04 o 
   4  10  26     1650.96     1917.50   1379.47 o 
   5  10  26       32.74     2049.41    943.45 o 
   6  10  26       10.83      178.84    647.14 o 
   7  10  26       66.69      835.25    522.86 o 
   1  11  26       34.11      896.46    870.79 o 
   2  11  26      294.25     -775.64    775.64 o 
   3  11  26     1018.01      522.13    902.29 o 
   4  11  26       35.82      438.91    882.48 o 
   5  11  26       21.27      536.12    811.61 o 
   0  12  26     1967.96      838.39   1676.78 o 
   1  12  26       47.90      643.76   1377.36 o 
   2  12  26        5.14     -299.43   1167.76 o 
   1   1  27      566.87      166.28    491.51 o 
   2   1  27     1016.36     1862.42    525.59 o 
   3   1  27     5816.15     6351.85    545.88 o 
   4   1  27     1428.14      853.40    407.42 o 
   5   1  27     1265.29     1170.21    352.31 o 
   6   1  27     5641.10     4798.83    475.16 o 
   7   1  27      131.25      342.17    284.44 o 
   8   1  27     1379.72     1176.91    353.42 o 
   9   1  27      820.97      770.05    654.48 o 
  10   1  27      216.86      551.21    538.62 o 
  11   1  27      324.71      422.39    870.72 o 
  12   1  27     1407.45     2345.42    940.95 o 
   0   2  27    16612.62    14193.15   1848.95 o 
   1   2  27      153.02      -96.39    424.60 o 
   2   2  27     7069.11     7613.14    741.50 o 
   3   2  27     1622.19      996.89    437.34 o 
   4   2  27     2959.44     3068.36    412.54 o 
   5   2  27     1397.96     1175.10    351.21 o 
   6   2  27     3250.56     3886.67    474.28 o 
   7   2  27      213.60      253.87    284.94 o 
   8   2  27       25.50     -318.57    318.57 o 
   9   2  27       39.70      309.39    574.95 o 
  10   2  27      383.35      564.75    597.88 o 
  11   2  27      364.54      403.05    753.19 o 
  12   2  27      105.02     1088.41    761.99 o 
   1   3  27     4969.37     5469.05    632.23 o 
   2   3  27       91.75     -327.93    395.76 o 
   3   3  27    30419.95    29324.92   1107.79 o 
   4   3  27     9265.97     9562.82    732.79 o 
   5   3  27     6865.23     7230.86    519.01 o 
   6   3  27    15488.16    14801.91    732.63 o 
   7   3  27     1859.70     1188.04    416.04 o 
   8   3  27     4879.93     5593.16    760.32 o 
   9   3  27    11131.11    10828.55   1193.47 o 
  10   3  27     2348.90     1423.66    919.34 o 
  11   3  27     2344.81     4201.92    772.71 o 
   0   4  27    60483.34    59280.84   3378.28 o 
   1   4  27     2853.79     2692.14    663.56 o 
   2   4  27     5200.80     4878.58    553.45 o 
   3   4  27       11.14      -40.57    474.72 o 
   4   4  27     3395.26     3254.38    471.48 o 
   5   4  27     3525.72     3672.52    518.09 o 
   6   4  27    17015.39    16813.07    730.07 o 
   7   4  27      102.03       53.06    320.82 o 
   8   4  27       73.87     -374.43    374.43 o 
   9   4  27      322.86      407.25    353.95 o 
  10   4  27      413.18     1569.84    842.18 o 
  11   4  27     1033.22     3292.40   1098.04 o 
   1   5  27     1292.08     1887.52    575.82 o 
   2   5  27      264.24      714.74    523.00 o 
   3   5  27      205.79     -491.99    501.78 o 
   4   5  27      875.56      924.88    563.66 o 
   5   5  27       26.04      -27.01    379.46 o 
   6   5  27     9489.98     9189.68    678.56 o 
   7   5  27      365.71      731.50    363.29 o 
   8   5  27      771.26     1439.43    484.01 o 
   9   5  27      223.65      456.90    435.06 o 
  10   5  27      133.34     1215.07    821.65 o 
  11   5  27       88.81      551.87    700.47 o 
   0   6  27     3217.69     3005.12    922.63 o 
   1   6  27      239.93      -89.48    673.67 o 
   2   6  27      778.09      852.98    492.42 o 
   3   6  27      280.75      461.07    482.50 o 
   4   6  27      285.71      -28.00    480.55 o 
   5   6  27       98.88     -233.74    423.85 o 
   6   6  27     1129.72     1384.05    489.21 o 
   7   6  27       31.59      217.56    384.08 o 
   8   6  27       81.09      209.95    469.57 o 
   9   6  27      266.36      797.39    461.38 o 
  10   6  27      127.45     2432.79   1349.11 o 
   1   7  27     3558.48     2240.74    618.73 o 
   2   7  27       62.29     -493.24    493.24 o 
   3   7  27    12609.01    13641.34   1022.92 o 
   4   7  27       62.69      205.50    527.38 o 
   5   7  27     2303.38     1886.51    593.13 o 
   6   7  27      378.82      148.48    456.95 o 
   7   7  27      847.62     1299.27    538.92 o 
   8   7  27       11.03      583.40    649.45 o 
   9   7  27     3495.26     5393.56   1375.01 o 
   0   8  27      465.27     -456.62    698.69 o 
   1   8  27      192.62      964.94    652.46 o 
   2   8  27     7066.98     7816.75    955.12 o 
   3   8  27      205.58     -485.79    485.79 o 
   4   8  27     2556.76     1790.82    653.43 o 
   5   8  27        0.32       15.56    557.00 o 
   6   8  27      571.89      790.74    510.27 o 
   7   8  27      214.77      670.48    480.31 o 
   8   8  27     1060.15      444.91    616.31 o 
   9   8  27      397.26      894.80    934.55 o 
   1   9  27      400.96      613.61    699.17 o 
   2   9  27      243.87       -4.97    661.52 o 
   3   9  27     2764.98     5106.63   1135.75 o 
   4   9  27     3702.35     5966.76   1179.85 o 
   5   9  27      346.45      732.06    642.67 o 
   6   9  27      745.13      380.65    608.16 o 
   7   9  27       16.54      295.97    488.68 o 
   8   9  27     1574.18     2153.61   1006.99 o 
   0  10  27     2747.30     1107.87   1347.41 o 
   1  10  27     1687.58     2153.32   1250.10 o 
   2  10  27     1641.58     1343.35    847.08 o 
   3  10  27        7.21     -747.42    751.57 o 
   4  10  27     1584.00     1992.15    978.69 o 
   5  10  27     1193.57      489.05   1060.98 o 
   6  10  27      305.72      885.41    677.16 o 
   1  11  27       94.44     -802.43    802.43 o 
   2  11  27        4.98    -1011.97   1011.97 o 
   3  11  27      404.02     -735.14    791.22 o 
   4  11  27     1304.90     1437.09   1007.92 o 
   0   0  28     8476.03    11108.67   2051.06 o 
   1   0  28    22130.96    20705.24   1904.12 o 
   2   0  28     5160.59     6709.04   1220.16 o 
   3   0  28     7558.56     7261.00    966.80 o 
   4   0  28     3434.05     5360.43    731.69 o 
   5   0  28     1767.87     1624.73    488.98 o 
   6   0  28     1306.58     1271.60    505.22 o 
   7   0  28    29114.89    28787.57   1417.99 o 
   8   0  28      464.50      614.48    420.12 o 
   9   0  28     8596.13     8516.88   1410.34 o 
  10   0  28       28.29     -373.81    770.03 o 
  11   0  28      340.19     -155.36    793.06 o 
   1   1  28    23730.65    24427.98   1473.91 o 
   2   1  28      699.74      515.08    453.68 o 
   3   1  28      356.62      215.52    405.38 o 
   4   1  28      238.70      321.89    348.46 o 
   5   1  28    10577.32    10572.75    617.36 o 
   6   1  28       71.84     -300.01    300.01 o 
   7   1  28     1936.51     1411.97    343.99 o 
   8   1  28       24.97     -286.32    286.32 o 
   9   1  28      826.87      651.90    577.41 o 
  10   1  28       91.66     -502.52    502.52 o 
  11   1  28      382.41      476.22    878.06 o 
   0   2  28     8134.01     7865.21   3503.27 o 
   1   2  28    31531.95    30296.83   1366.03 o 
   2   2  28     4171.98     4249.74    642.10 o 
   3   2  28     2911.85     2163.54    812.17 o 
   4   2  28     2597.19     2053.41    413.02 o 
   5   2  28     2991.82     2608.13    415.50 o 
   6   2  28     6982.59     7309.65    576.28 o 
   7   2  28    24719.79    25306.42    816.39 o 
   8   2  28     2439.96     2483.40    432.07 o 
   9   2  28     1869.83      697.99    606.17 o 
  10   2  28       38.01      439.79    593.66 o 
  11   2  28      122.88     -263.42    753.30 o 
   1   3  28     4330.40     3832.17    589.34 o 
   2   3  28     2276.54     2583.39    629.29 o 
   3   3  28      169.96     -211.60    371.85 o 
   4   3  28       23.36      204.95    342.52 o 
   5   3  28     1849.05     1085.99    396.20 o 
   6   3  28        5.05     -330.84    330.84 o 
   7   3  28        8.01      -53.53    336.99 o 
   8   3  28      353.13      824.19    392.86 o 
   9   3  28      792.12      243.41    623.20 o 
  10   3  28        7.01      252.44    571.93 o 
  11   3  28      305.09      309.38    620.16 o 
   0   4  28    12773.46    11959.21   2896.94 o 
   1   4  28     3295.76     2214.21    504.07 o 
   2   4  28     1033.12      783.10    410.53 o 
   3   4  28       55.29       -8.21    391.43 o 
   4   4  28     1390.36     1422.09    503.81 o 
   5   4  28    10582.63     9303.28    651.49 o 
   6   4  28     4200.68     5290.90    548.52 o 
   7   4  28       79.46     -250.85    400.16 o 
   8   4  28     1276.84     1717.48    505.95 o 
   9   4  28        4.33     -158.38    373.53 o 
  10   4  28        0.31      863.58    760.33 o 
  11   4  28     2052.75     3267.53   1108.68 o 
   1   5  28      980.00     -312.84    545.24 o 
   2   5  28     1395.62     1698.98    778.15 o 
   3   5  28    26160.52    29194.78   1454.40 o 
   4   5  28      157.28      204.21    501.15 o 
   5   5  28       77.03      280.26    408.45 o 
   6   5  28      147.28      364.66    401.29 o 
   7   5  28       96.05      141.49    378.73 o 
   8   5  28      294.23     -146.18    433.91 o 
   9   5  28     3663.27     4621.91    569.14 o 
  10   5  28        1.11     1940.97    972.27 o 
   0   6  28     4908.01     4981.14   1112.59 o 
   1   6  28      166.40     -171.28    671.37 o 
   2   6  28      967.74     1361.92    624.25 o 
   3   6  28     2919.59     3257.41    660.84 o 
   4   6  28      258.13       90.44    473.09 o 
   5   6  28     5203.11     4103.98    664.27 o 
   6   6  28      851.82      725.05    445.28 o 
   7   6  28     2298.04     2716.31    476.44 o 
   8   6  28      480.52      960.93    529.51 o 
   9   6  28     3303.96     3953.52    708.18 o 
  10   6  28        8.03      -78.08    697.40 o 
   1   7  28     5132.08     4910.50    795.07 o 
   2   7  28      583.96      278.12    558.06 o 
   3   7  28    16007.14    14921.78   1181.44 o 
   4   7  28       14.06     -410.53    556.19 o 
   5   7  28     1914.21     2173.12    741.73 o 
   6   7  28      309.34      889.21    522.60 o 
   7   7  28       95.72     -144.12    432.12 o 
   8   7  28      195.98      686.48    581.67 o 
   9   7  28      879.90     1140.61    590.31 o 
   0   8  28     4420.16     3689.48   1178.73 o 
   1   8  28     1207.78      913.35    687.92 o 
   2   8  28     1780.50     2388.78    802.90 o 
   3   8  28      794.76      810.34    644.69 o 
   4   8  28      908.24      151.13    579.28 o 
   5   8  28      465.69      423.73    586.28 o 
   6   8  28     2685.10     2417.80    749.32 o 
   7   8  28     2300.88     1580.90    711.73 o 
   8   8  28      520.90      688.36    663.19 o 
   1   9  28       32.84      698.78   1526.80 o 
   2   9  28      221.30        6.86    687.46 o 
   3   9  28     8023.22     8139.12   1323.18 o 
   4   9  28      227.44     1088.83    917.61 o 
   5   9  28       44.10     -612.07    612.07 o 
   6   9  28       32.94     -318.63    571.02 o 
   7   9  28      682.81     2106.76   1739.54 o 
   0  10  28     2000.45      778.51   1257.59 o 
   1  10  28       55.11     -509.02    819.16 o 
   2  10  28      394.31    -1003.46   1217.33 o 
   3  10  28      145.01      815.17    846.06 o 
   4  10  28      142.36     -418.43    751.21 o 
   5  10  28       85.80      390.87    782.97 o 
   6  10  28      660.47      943.33   1295.01 o 
   1  11  28      372.59      423.91   1006.81 o 
   2  11  28      123.94     -673.65   1290.03 o 
   3  11  28      278.34     -785.68    785.68 o 
   1   1  29     5956.79     7108.05    877.52 o 
   2   1  29      334.64      752.44    473.17 o 
   3   1  29     6232.95     6439.76    782.56 o 
   4   1  29      282.90      498.52    445.49 o 
   5   1  29     6366.45     5548.89    580.27 o 
   6   1  29     4414.15     4081.43    453.11 o 
   7   1  29     1962.71     2345.99    390.53 o 
   8   1  29       69.81     -316.96    316.96 o 
   9   1  29      431.60      850.07    625.40 o 
  10   1  29      207.82      392.38    588.52 o 
  11   1  29      803.36      978.30    860.11 o 
   0   2  29    45407.75    48289.81   3011.11 o 
   1   2  29      221.37     -191.75    432.89 o 
   2   2  29     5811.67     6955.19    736.10 o 
   3   2  29      639.36      996.17    523.14 o 
   4   2  29     1993.35     1641.47    442.41 o 
   5   2  29      287.16      474.71    369.34 o 
   6   2  29     4325.46     4668.63    505.42 o 
   7   2  29      117.47       29.37    301.57 o 
   8   2  29      143.71     -150.68    374.25 o 
   9   2  29      629.15      875.50    602.72 o 
  10   2  29     1011.35      821.19    614.68 o 
  11   2  29      124.75      734.50    793.71 o 
   1   3  29     1108.56      907.50    493.66 o 
   2   3  29       17.31      293.91    435.99 o 
   3   3  29     1354.94     1010.87    468.76 o 
   4   3  29    12819.44    14577.71    972.06 o 
   5   3  29     1571.54      904.40    591.79 o 
   6   3  29     7201.81     6707.81    727.54 o 
   7   3  29       20.92     -176.25    300.00 o 
   8   3  29     1792.96     1672.46    578.30 o 
   9   3  29      924.47     1304.72    661.39 o 
  10   3  29     6070.13     5741.82    941.70 o 
  11   3  29      506.27     1216.42    981.06 o 
   0   4  29    55120.80    48351.31   3080.55 o 
   1   4  29      900.27      297.11    550.18 o 
   2   4  29      939.42      248.10    547.09 o 
   3   4  29        8.81     -337.00    452.24 o 
   4   4  29      739.66      467.64    527.17 o 
   5   4  29       20.79     -361.52    361.52 o 
   6   4  29    17965.30    18126.16    906.77 o 
   7   4  29      304.05     -243.68    378.50 o 
   8   4  29       92.68     -392.47    392.93 o 
   9   4  29      163.11      455.40    618.91 o 
  10   4  29      352.54      817.10    664.53 o 
   1   5  29     8119.14     7519.53   1018.93 o 
   2   5  29      360.12     -438.97    438.97 o 
   3   5  29    14827.58    13898.05    979.89 o 
   4   5  29     2028.92     1761.93    621.55 o 
   5   5  29     2745.84     2044.05    520.33 o 
   6   5  29     9883.59     9216.91    718.88 o 
   7   5  29     1278.47     1589.64    447.12 o 
   8   5  29      705.24      947.29    499.58 o 
   9   5  29     2405.49     3313.73    550.59 o 
  10   5  29     1169.94     1886.96   1004.39 o 
   0   6  29     7077.23     5332.33   1165.95 o 
   1   6  29       64.30     -287.71    504.00 o 
   2   6  29      226.44     1246.33    688.22 o 
   3   6  29      454.37      902.25    609.19 o 
   4   6  29       71.46     -113.91    659.65 o 
   5   6  29       76.29      665.59    481.43 o 
   6   6  29     1616.39     1529.60    463.18 o 
   7   6  29       62.43       28.18    465.42 o 
   8   6  29        7.90     -418.93    682.84 o 
   9   6  29      671.23      979.04    511.54 o 
   1   7  29      143.64     -303.38    594.33 o 
   2   7  29        0.10     -532.49    532.49 o 
   3   7  29       29.45     -527.62    527.62 o 
   4   7  29       27.13     -541.01    552.77 o 
   5   7  29      746.55     -582.50    582.50 o 
   6   7  29        3.57     -440.80    472.47 o 
   7   7  29      137.79      150.43    639.10 o 
   8   7  29      262.28      306.59    677.06 o 
   9   7  29       27.11       99.66    614.86 o 
   0   8  29      386.20       -0.42    750.73 o 
   1   8  29      110.57      410.27    677.23 o 
   2   8  29     3332.67     1618.24    776.79 o 
   3   8  29        7.33     -570.70    641.37 o 
   4   8  29     2577.36     1124.84    718.10 o 
   5   8  29      169.85     -435.38    544.57 o 
   6   8  29      406.35       86.70    613.42 o 
   7   8  29      296.44     -150.75    462.85 o 
   8   8  29      962.85     1368.89    755.74 o 
   1   9  29      466.17     2633.21    837.74 o 
   2   9  29       28.38     -172.85    617.80 o 
   3   9  29     3460.70     2838.52   1040.94 o 
   4   9  29     4048.57     4696.83   1193.93 o 
   5   9  29      893.71     -131.77    744.86 o 
   6   9  29      472.95     -438.15    569.92 o 
   0  10  29     5758.33     4925.54   1916.32 o 
   1  10  29      238.99      557.47   1287.53 o 
   2  10  29     1516.95      132.70    847.03 o 
   3  10  29       50.86     1246.15    988.84 o 
   4  10  29     1269.46      647.93   1191.74 o 
   5  10  29       20.60      203.68    890.30 o 
   1  11  29      574.37     -963.03   3308.65 o 
   2  11  29      482.68     -944.99    944.99 o 
   0   0  30      330.02     -613.82    823.42 o 
   1   0  30      831.85     1332.72   1122.84 o 
   2   0  30     9286.74     8119.77   1339.93 o 
   3   0  30     4188.52     3475.15   1181.71 o 
   4   0  30     6125.42     6509.30    954.48 o 
   5   0  30     2830.11     3365.29    605.68 o 
   6   0  30      976.96     1532.97    546.60 o 
   7   0  30    12586.46    12680.66    907.17 o 
   8   0  30        7.43      578.25    381.20 o 
   9   0  30     4683.40     4818.17   1243.85 o 
  10   0  30      217.62       15.78    847.49 o 
  11   0  30      254.05      387.01   1054.53 o 
   1   1  30    13117.08    14299.69   1170.55 o 
   2   1  30    21888.79    21050.92   1196.81 o 
   3   1  30    14540.28    14973.43    924.00 o 
   4   1  30    21388.34    20446.60   1086.94 o 
   5   1  30     3105.56     2995.06    639.97 o 
   6   1  30      396.16      271.02    336.23 o 
   7   1  30      819.93      245.79    328.12 o 
   8   1  30     7594.59     7708.69    502.50 o 
   9   1  30       21.50     -550.02    594.45 o 
  10   1  30     3011.93     3373.07    739.70 o 
  11   1  30      330.20      717.35    623.61 o 
   0   2  30     8546.10     9214.29   1418.56 o 
   1   2  30      359.01      369.58    464.55 o 
   2   2  30     9146.64     9696.08    833.02 o 
   3   2  30      147.76     -120.82    451.53 o 
   4   2  30      407.20     1049.63    433.04 o 
   5   2  30     2033.68     1708.40    534.66 o 
   6   2  30     7237.70     8829.60    641.48 o 
   7   2  30     7749.42     7053.79    529.94 o 
   8   2  30     4402.14     4208.75    520.38 o 
   9   2  30       73.20     -543.75    543.75 o 
  10   2  30      120.73      170.14    637.14 o 
  11   2  30      539.59      502.23    725.93 o 
   1   3  30       91.13     -204.68    418.01 o 
   2   3  30    10302.59     9580.69    844.02 o 
   3   3  30      839.93     1811.94    491.45 o 
   4   3  30     5459.24     6360.70    634.17 o 
   5   3  30        5.84     -388.51    388.51 o 
   6   3  30       60.29     -344.89    378.41 o 
   7   3  30       27.57       96.43    335.14 o 
   8   3  30     2847.93     3359.59    561.31 o 
   9   3  30        0.35      284.23    386.33 o 
  10   3  30     1313.31     1622.11    693.64 o 
   0   4  30      243.41     1204.62   1205.19 o 
   1   4  30      541.52      222.87    584.16 o 
   2   4  30       76.49      275.11    489.79 o 
   3   4  30      135.30     -237.15    456.19 o 
   4   4  30      414.26      257.44    672.45 o 
   5   4  30        3.27        7.16    640.84 o 
   6   4  30       27.03     -214.07    408.22 o 
   7   4  30      916.63     1082.13    463.30 o 
   8   4  30      120.32     -235.66    445.49 o 
   9   4  30       18.08      125.66    438.54 o 
  10   4  30        6.73     -409.56    800.41 o 
   1   5  30     2714.10     1846.52    584.90 o 
   2   5  30     1544.66     1946.70    628.75 o 
   3   5  30    12104.73    10591.18    889.37 o 
   4   5  30      512.36      222.26    526.10 o 
   5   5  30       12.90     -451.01    451.01 o 
   6   5  30        1.68     -390.11    390.11 o 
   7   5  30        9.12     -386.18    386.18 o 
   8   5  30      849.93      191.12    592.19 o 
   9   5  30      201.56      360.31    437.22 o 
   0   6  30    20598.07    21101.89   2016.33 o 
   1   6  30       54.32      -27.90    528.96 o 
   2   6  30     5013.86     5962.42   1366.54 o 
   3   6  30     2014.58     2470.45    772.84 o 
   4   6  30     3525.92     3642.59    787.26 o 
   5   6  30     2447.26     1094.50    551.51 o 
   6   6  30     9405.35    11790.54    861.66 o 
   7   6  30     2837.08     3399.56    551.68 o 
   8   6  30     2821.51     2488.99    778.62 o 
   9   6  30     2117.22     2204.83    556.86 o 
   1   7  30     6837.05     7804.17   1310.65 o 
   2   7  30      218.50     -336.95    532.57 o 
   3   7  30     3134.52     2793.33    755.16 o 
   4   7  30        2.98     -603.97    603.97 o 
   5   7  30     2411.81     2624.41    740.84 o 
   6   7  30       31.26      153.16    609.12 o 
   7   7  30      545.59     1524.14    596.18 o 
   8   7  30      143.95      710.36    611.68 o 
   0   8  30       57.61      -14.97   1047.99 o 
   1   8  30      236.02       59.60    713.18 o 
   2   8  30        2.32     -214.62   1490.32 o 
   3   8  30      612.71     -231.77   1017.98 o 
   4   8  30      670.54     1074.13    743.97 o 
   5   8  30     1558.96      902.95    722.55 o 
   6   8  30      158.56     -465.60    638.51 o 
   7   8  30     2941.72     2705.12    670.23 o 
   1   9  30      233.69      616.22    741.11 o 
   2   9  30       25.04     -697.24    697.24 o 
   3   9  30     2977.39      403.24   1489.37 o 
   4   9  30      304.05     -215.94    857.47 o 
   5   9  30       11.22     -270.71    735.31 o 
   6   9  30        8.58      718.44    841.94 o 
   0  10  30     3362.45     4491.38   1796.55 o 
   1  10  30        0.51       84.54    984.69 o 
   2  10  30      789.95     -690.25    844.80 o 
   3  10  30       34.20     -756.45    833.90 o 
   4  10  30     1268.96      151.20    908.93 o 
   1   1  31     1996.95     2508.65   1043.72 o 
   2   1  31     2869.12     2553.80    603.64 o 
   3   1  31     7682.70     8025.43    749.61 o 
   4   1  31       80.87      -53.52    452.86 o 
   5   1  31     4510.76     3959.52    591.89 o 
   6   1  31     1260.30      841.36    364.71 o 
   7   1  31      730.07      995.47    356.92 o 
   8   1  31     1225.56      372.83    378.81 o 
   9   1  31     2324.54     1683.17    683.60 o 
  10   1  31      419.79      234.27    673.16 o 
   0   2  31      411.75     2371.27    945.90 o 
   1   2  31      187.99      845.44    486.59 o 
   2   2  31    11218.82    10587.65   1400.11 o 
   3   2  31       66.42      224.97    487.12 o 
   4   2  31    10654.06    11293.12    786.06 o 
   5   2  31      609.48      410.20    470.59 o 
   6   2  31        3.58      530.59    575.06 o 
   7   2  31       17.00     -314.22    314.22 o 
   8   2  31     1945.15     1106.38    461.87 o 
   9   2  31       13.25     -556.47    556.47 o 
  10   2  31      338.75     1075.97    651.56 o 
   1   3  31      526.61      313.12    511.19 o 
   2   3  31     3061.41     1796.68    625.79 o 
   3   3  31     1602.94      813.10    445.20 o 
   4   3  31     3310.20     2746.25    536.75 o 
   5   3  31      214.16     -391.66    391.66 o 
   6   3  31     1562.76     1841.22    507.71 o 
   7   3  31      196.36     -408.21    408.21 o 
   8   3  31     5921.99     5056.36    574.70 o 
   9   3  31        0.14       61.20    419.65 o 
  10   3  31     3419.89     4285.22    901.35 o 
   0   4  31    12764.55     9770.71   1544.80 o 
   1   4  31      608.93     1385.41    651.62 o 
   2   4  31    11171.56    11855.72   1262.23 o 
   3   4  31      196.73      526.00    495.94 o 
   4   4  31     6219.43     4970.58    728.96 o 
   5   4  31       93.39     -360.64    659.30 o 
   6   4  31       79.48       29.66    453.93 o 
   7   4  31       68.30     -399.65    399.65 o 
   8   4  31       70.00      -65.78    438.84 o 
   9   4  31      462.11      529.74    413.77 o 
   1   5  31     2941.85     2499.61    631.06 o 
   2   5  31     2563.40     1763.91    607.15 o 
   3   5  31    11749.57     9454.26   1129.30 o 
   4   5  31     1406.47      729.36    594.46 o 
   5   5  31     3767.24     2365.54    604.23 o 
   6   5  31     1828.89     1637.84    520.80 o 
   7   5  31      686.01      548.53    562.83 o 
   8   5  31     2925.01     2187.33    633.98 o 
   9   5  31     5204.75     4729.49    709.78 o 
   0   6  31      373.09      271.33    834.02 o 
   1   6  31      123.56     1169.10    687.92 o 
   2   6  31     5812.07     5894.80   1008.70 o 
   3   6  31      261.21      520.87    600.34 o 
   4   6  31     1590.34      539.12    600.54 o 
   5   6  31       66.70     -393.11    538.62 o 
   6   6  31     1092.78     -385.30    596.35 o 
   7   6  31      153.46      540.89    501.31 o 
   8   6  31      473.63      864.79    578.56 o 
   1   7  31      676.87      374.70    734.40 o 
   2   7  31      305.71     -158.62    897.19 o 
   3   7  31      287.78     -150.69    705.43 o 
   4   7  31      121.88     -777.12    777.12 o 
   5   7  31      214.76      566.88    653.75 o 
   6   7  31      487.38     -613.01    613.01 o 
   7   7  31       43.58       61.56    466.83 o 
   8   7  31        3.88      535.27    652.55 o 
   0   8  31     2793.24     4611.15   1721.69 o 
   1   8  31     1021.81      464.95    878.46 o 
   2   8  31     1779.99     1036.57    719.97 o 
   3   8  31       11.63     -713.90   1847.96 o 
   4   8  31      459.82     -632.20    647.34 o 
   5   8  31      147.22     -570.44    570.44 o 
   6   8  31       95.23     -251.41    637.22 o 
   1   9  31      140.72     1088.05    966.89 o 
   2   9  31      197.77      734.07    999.35 o 
   3   9  31     1374.11     1440.78   1058.71 o 
   4   9  31      282.07      441.63    915.21 o 
   5   9  31      389.52     -410.14    768.87 o 
   0  10  31     7580.47     6587.35   2110.95 o 
   1  10  31      191.55       96.85    963.76 o 
   2  10  31      866.67     -646.35   1292.13 o 
   3  10  31       74.09     -532.61    848.42 o 
   0   0  32     2986.03     1586.95   1242.61 o 
   1   0  32    13538.89    16622.45   3241.28 o 
   2   0  32      852.74      450.46    696.22 o 
   3   0  32     4644.72     3717.23    859.71 o 
   4   0  32     1017.91      926.20    984.05 o 
   5   0  32    29394.88    29249.84   1829.46 o 
   6   0  32     1853.39     1936.31    860.04 o 
   7   0  32      163.97     -202.53    473.80 o 
   8   0  32     2016.44     1791.39    539.95 o 
   9   0  32     4053.18     5619.24   1338.70 o 
  10   0  32      146.92      398.33    893.56 o 
   1   1  32    14379.87    14766.92   1242.28 o 
   2   1  32     2051.72     2686.10    615.82 o 
   3   1  32    16152.31    15972.21   1053.40 o 
   4   1  32      139.35      281.63    455.06 o 
   5   1  32      806.78      468.80    518.64 o 
   6   1  32      225.72      505.34    379.12 o 
   7   1  32     1113.84      882.77    420.19 o 
   8   1  32      274.34      138.73    297.58 o 
   9   1  32       44.25      -58.24    647.48 o 
  10   1  32       16.91      590.50    809.10 o 
   0   2  32    16134.28    14837.43   3593.10 o 
   1   2  32     4418.61     5153.17    708.74 o 
   2   2  32      437.22      830.02    509.86 o 
   3   2  32      238.50      141.69    515.56 o 
   4   2  32      319.08       25.69    397.63 o 
   5   2  32    13876.43    14360.29   1751.35 o 
   6   2  32     5089.30     5020.11    627.88 o 
   7   2  32      233.56     -118.73    363.80 o 
   8   2  32      111.08      -23.45    327.84 o 
   9   2  32      180.33      382.56    654.22 o 
  10   2  32        0.12      120.72    644.38 o 
   1   3  32     1477.04      672.36    611.88 o 
   2   3  32      163.32     -456.83    556.01 o 
   3   3  32     3191.81     2843.20    645.22 o 
   4   3  32     1340.33     1342.45    517.31 o 
   5   3  32     1599.32      819.91    846.28 o 
   6   3  32      236.25      180.78    487.35 o 
   7   3  32       15.10     -413.08    413.08 o 
   8   3  32       11.32     -192.71    417.07 o 
   9   3  32     3092.12     3558.46    579.35 o 
   0   4  32     4564.89     3866.22   2709.80 o 
   1   4  32     4657.66     3692.54    874.56 o 
   2   4  32      351.04      589.37    535.35 o 
   3   4  32       17.78      584.08    536.28 o 
   4   4  32       31.29     -357.29    910.27 o 
   5   4  32     1750.80      470.75    584.92 o 
   6   4  32     2807.76     2774.15    612.48 o 
   7   4  32     2418.78     2019.72    460.30 o 
   8   4  32       20.74      721.23    697.79 o 
   9   4  32        4.88     -123.56    420.40 o 
   1   5  32     3856.38     3748.71    694.10 o 
   2   5  32      137.04     -485.03    485.03 o 
   3   5  32      632.92      160.16    558.62 o 
   4   5  32       10.85      919.35    685.07 o 
   5   5  32     2269.73     2844.15    680.41 o 
   6   5  32       21.16       -7.49    560.59 o 
   7   5  32      704.22      578.40    467.68 o 
   8   5  32       37.11      306.09    547.34 o 
   0   6  32     3192.76     3764.57    957.76 o 
   1   6  32       63.05     -524.51    524.51 o 
   2   6  32     2442.83     2860.92    683.35 o 
   3   6  32     1946.39     2810.12    759.49 o 
   4   6  32     1437.74     1435.28   1510.62 o 
   5   6  32     1531.55      130.86    594.95 o 
   6   6  32     2041.20     2560.49    715.84 o 
   7   6  32     3367.74     3946.54    617.31 o 
   8   6  32      998.27      461.92    649.49 o 
   1   7  32    10967.84    12035.21   1363.71 o 
   2   7  32      312.46     -435.99    574.82 o 
   3   7  32      236.29      232.77   1085.26 o 
   4   7  32      353.72      -49.96    745.78 o 
   5   7  32     4148.86     2406.08    764.84 o 
   6   7  32       17.32     -518.80    518.80 o 
   7   7  32     2190.57     1919.91    551.16 o 
   0   8  32     2550.90     4176.98   1751.64 o 
   1   8  32        9.07     -471.41    725.12 o 
   2   8  32       11.80      360.49    766.33 o 
   3   8  32      119.17    -1001.35   1615.76 o 
   4   8  32       24.45      -80.72    993.73 o 
   5   8  32     2206.20     1113.35    784.71 o 
   6   8  32      330.49     -273.00    701.89 o 
   1   9  32     2948.45     2798.96   1856.44 o 
   2   9  32        8.58     -322.87    841.56 o 
   3   9  32       92.12     -898.93    898.93 o 
   4   9  32       32.27     -835.88    835.88 o 
   0  10  32     2414.10     1182.73   1631.87 o 
   1   1  33     2279.86     1477.95    674.19 o 
   2   1  33      456.81     1414.56    566.46 o 
   3   1  33     3305.59     3299.20    738.72 o 
   4   1  33        1.55       25.62    459.02 o 
   5   1  33     1286.14     2037.20    584.31 o 
   6   1  33     1991.03     1590.55    488.62 o 
   7   1  33      168.20      193.99    356.86 o 
   8   1  33      860.20      990.69    330.23 o 
   9   1  33      962.32      926.13    682.00 o 
   0   2  33     1904.25     3799.18   1156.87 o 
   1   2  33      108.99      213.86    488.89 o 
   2   2  33    15598.53    15530.38   1109.59 o 
   3   2  33       78.87      385.23    466.61 o 
   4   2  33     8988.21     9695.14    774.69 o 
   5   2  33        8.84      249.20    479.96 o 
   6   2  33       77.63     -123.67    478.46 o 
   7   2  33      112.25       29.53    388.86 o 
   8   2  33      578.50      913.08    369.19 o 
   9   2  33      488.01      691.80    682.13 o 
   1   3  33      338.13      489.06    624.68 o 
   2   3  33     1963.12     2252.64    836.27 o 
   3   3  33    16541.68    15537.93   1125.85 o 
   4   3  33     3314.58     3128.16    688.15 o 
   5   3  33      428.89      143.33    579.58 o 
   6   3  33     1183.94      682.06    723.23 o 
   7   3  33      207.64      257.49    380.73 o 
   8   3  33     5188.25     4645.58    480.57 o 
   9   3  33     1528.40     1610.20    445.06 o 
   0   4  33     1450.78     1477.36    930.81 o 
   1   4  33       81.78     -337.79    498.50 o 
   2   4  33    13005.67    13970.75   1102.98 o 
   3   4  33      718.52      645.15    571.38 o 
   4   4  33     6536.52     5546.95    967.46 o 
   5   4  33      229.50     -326.46    528.77 o 
   6   4  33        1.84      546.24    638.13 o 
   7   4  33       55.85     -324.74    384.33 o 
   8   4  33      256.15      294.08    624.61 o 
   1   5  33       39.60      -43.12    550.46 o 
   2   5  33      871.01     1692.25    609.11 o 
   3   5  33       39.31     -357.54    585.55 o 
   4   5  33      410.60      760.46    668.74 o 
   5   5  33      842.02      203.23    734.09 o 
   6   5  33     1890.59     1718.84    645.39 o 
   7   5  33      103.61     -464.79    464.79 o 
   8   5  33     2928.16     2164.73    688.22 o 
   0   6  33     4853.61     3946.99    971.10 o 
   1   6  33      165.59      250.47    558.00 o 
   2   6  33     3641.87     3860.84    745.04 o 
   3   6  33      150.55     -380.67    602.51 o 
   4   6  33     1838.14      151.79    750.99 o 
   5   6  33      164.19     -698.16    698.16 o 
   6   6  33     1991.77     1354.81    664.33 o 
   7   6  33      153.00      244.73    497.14 o 
   1   7  33     1749.83     1129.35    786.29 o 
   2   7  33       98.09     -697.96    776.29 o 
   3   7  33     4101.90     3996.08    897.66 o 
   4   7  33      421.35     -487.66    919.04 o 
   5   7  33     1025.52      365.72    642.77 o 
   6   7  33      331.17      315.82    582.31 o 
   0   8  33      984.83      778.51   1452.21 o 
   1   8  33       17.59     -319.82    716.93 o 
   2   8  33      520.52     -562.92    772.32 o 
   3   8  33       99.10      120.40   1217.57 o 
   4   8  33      335.55      357.98    874.51 o 
   5   8  33      142.00      180.41    707.10 o 
   1   9  33       34.55      919.14   2103.46 o 
   2   9  33     1337.39      478.18   1048.50 o 
   3   9  33     1172.61      393.55    946.38 o 
   0   0  34     4170.16     5898.67   1901.35 o 
   1   0  34       12.55      843.26    869.32 o 
   2   0  34     5146.28     6296.27   1011.30 o 
   3   0  34     4895.67     4202.16    935.27 o 
   4   0  34     1970.45     2528.96    827.15 o 
   5   0  34     6594.90     9404.91   1136.37 o 
   6   0  34     2237.08     2306.96    757.09 o 
   7   0  34      431.68      627.76    544.79 o 
   8   0  34     4105.91     4226.04    639.53 o 
   9   0  34     6616.16     7692.61   1492.31 o 
   1   1  34     7266.86     8117.21    854.88 o 
   2   1  34    10804.36    11239.91    993.57 o 
   3   1  34     6749.92     7881.57    796.81 o 
   4   1  34     8957.88     8911.67    834.37 o 
   5   1  34     2814.50     2685.16    654.79 o 
   6   1  34      328.24     1181.86    459.94 o 
   7   1  34      229.25       56.12    565.93 o 
   8   1  34     2000.45     1299.37    400.75 o 
   9   1  34      152.44      -13.46    661.20 o 
   0   2  34     2189.04     2612.20   1110.06 o 
   1   2  34       42.09     -455.93    558.53 o 
   2   2  34       11.39     -141.65    487.92 o 
   3   2  34      535.78      316.82    488.41 o 
   4   2  34       45.76      218.03    483.43 o 
   5   2  34     1970.50     2410.83    650.54 o 
   6   2  34      964.94      777.07    654.77 o 
   7   2  34      804.26      566.21    474.72 o 
   8   2  34      100.09     -318.87    370.99 o 
   9   2  34      751.59      437.46    761.68 o 
   1   3  34       66.65      899.07    629.57 o 
   2   3  34     3753.81     3076.57    772.32 o 
   3   3  34     3120.81     2156.28    672.66 o 
   4   3  34     4442.54     3583.95    726.77 o 
   5   3  34       99.55     -521.18    521.18 o 
   6   3  34       50.70     -307.81    662.84 o 
   7   3  34      204.90     -379.09    398.91 o 
   8   3  34     1644.82     2130.11    588.49 o 
   0   4  34    11748.89    10445.21   2402.89 o 
   1   4  34      139.48      356.00    522.02 o 
   2   4  34     3167.54     3532.79    724.90 o 
   3   4  34       34.20     -461.11    694.97 o 
   4   4  34     1119.23      265.09    611.70 o 
   5   4  34      179.09      292.28    632.68 o 
   6   4  34     4874.69     4016.55    786.60 o 
   7   4  34     1166.98      801.90    447.90 o 
   8   4  34     1244.74      380.55    573.64 o 
   1   5  34     3639.55     2180.04    669.39 o 
   2   5  34      922.58     1226.19    860.99 o 
   3   5  34     1779.40     1623.01    758.48 o 
   4   5  34      173.95     -165.44    560.00 o 
   5   5  34      835.12     1071.22    673.38 o 
   6   5  34      178.96     -654.68    654.68 o 
   7   5  34      773.31      433.63    589.20 o 
   0   6  34     3282.70     3313.22    939.31 o 
   1   6  34       60.79     -360.18    606.42 o 
   2   6  34      673.09      -51.70    547.02 o 
   3   6  34      859.80      719.68    704.73 o 
   4   6  34        7.02     -928.55    928.55 o 
   5   6  34      757.95     -384.11    589.34 o 
   6   6  34      720.99      -83.58    603.39 o 
   7   6  34      410.44      -97.34    499.65 o 
   1   7  34     9029.22    10270.38   1059.57 o 
   2   7  34      101.38     -549.24    549.24 o 
   3   7  34      453.12      684.19    641.87 o 
   4   7  34      196.74     -478.57    795.55 o 
   5   7  34     2522.11     1325.24    696.86 o 
   0   8  34     5530.17    11991.97   2515.17 o 
   1   8  34      616.33     -130.87    942.00 o 
   2   8  34      853.55      -56.08    933.26 o 
   3   8  34      660.33      -54.25   1239.92 o 
   4   8  34      527.10      609.95   1024.25 o 
   1   9  34      140.58     1916.32   1646.84 o 
   1   1  35     1253.99      787.57    589.31 o 
   2   1  35      167.29      345.58    530.56 o 
   3   1  35      134.49      522.43    480.52 o 
   4   1  35      239.42     1157.65    596.63 o 
   5   1  35      719.99      578.01    563.51 o 
   6   1  35     1693.20     2039.64    536.76 o 
   7   1  35      177.36       33.45    527.33 o 
   8   1  35      334.15     -322.40    322.40 o 
   0   2  35     9361.08     9677.27   1608.17 o 
   1   2  35      587.15      454.89    653.91 o 
   2   2  35     5136.60     6162.95    976.48 o 
   3   2  35      807.95     -181.48    515.89 o 
   4   2  35     1366.92      429.12    574.90 o 
   5   2  35        0.18     -551.02    551.02 o 
   6   2  35     1944.84     1933.93    593.06 o 
   7   2  35      730.77      663.82    488.76 o 
   8   2  35       35.69      -28.27    338.64 o 
   1   3  35      817.65     1049.46    693.92 o 
   2   3  35        2.92     -555.13    622.06 o 
   3   3  35    11154.00    12869.81   1090.48 o 
   4   3  35     5270.13     6149.95   1109.05 o 
   5   3  35     1545.12      426.75    957.40 o 
   6   3  35     4123.50     3332.69   1009.00 o 
   7   3  35       46.75     -230.40    392.20 o 
   8   3  35     2157.91     2018.12    469.66 o 
   0   4  35    18733.87    13916.24   1921.39 o 
   1   4  35       47.50     -224.59    526.77 o 
   2   4  35     3585.28     2894.03    710.44 o 
   3   4  35      281.45      238.80    670.96 o 
   4   4  35     1401.35     1876.34    950.18 o 
   5   4  35       21.21     -716.55    891.60 o 
   6   4  35     3920.10     4945.14   1005.61 o 
   7   4  35       86.66      105.07    426.88 o 
   1   5  35      808.20      388.96    561.77 o 
   2   5  35      257.64      125.20    582.18 o 
   3   5  35      193.32       73.98    649.49 o 
   4   5  35      402.57      820.17    659.18 o 
   5   5  35      717.71       79.16    658.29 o 
   6   5  35     1330.78      838.34    651.40 o 
   7   5  35       89.59      290.97    533.93 o 
   0   6  35      136.41     2440.04   1155.28 o 
   1   6  35       83.69      103.10    577.04 o 
   2   6  35      259.59     -103.38    593.36 o 
   3   6  35       35.27      365.71    687.78 o 
   4   6  35       22.03     -576.18    703.75 o 
   5   6  35       36.84     -168.77    619.47 o 
   6   6  35      173.26     -584.35    584.35 o 
   1   7  35      630.51      804.67    631.39 o 
   2   7  35        1.22     -643.06    646.55 o 
   3   7  35     2165.36      644.60    691.75 o 
   4   7  35      142.72     -809.82   1228.60 o 
   5   7  35     1368.73      814.79    698.62 o 
   0   8  35      352.15      -14.97   1452.21 o 
   1   8  35       19.12     -394.86   1065.73 o 
   2   8  35     1833.80     1474.12   1083.20 o 
   3   8  35        0.12    -1119.35   1119.35 o 
   0   0  36     3294.02     3548.19   1661.81 o 
   1   0  36     6121.83     7233.45   1434.18 o 
   2   0  36     5484.34     5479.41   1027.82 o 
   3   0  36     1989.62     3889.00    949.87 o 
   4   0  36     4616.23     6523.77   1601.92 o 
   5   0  36       16.03     -643.44    861.09 o 
   6   0  36     1661.78     1162.58    719.58 o 
   7   0  36    11422.58    11709.10   1510.48 o 
   8   0  36      520.25      923.84    644.20 o 
   1   1  36     7941.03     8428.00    911.28 o 
   2   1  36      165.78      307.65    526.81 o 
   3   1  36     2250.07     2680.33    620.84 o 
   4   1  36     1919.29     3221.65    667.00 o 
   5   1  36     4303.20     4691.10   1100.90 o 
   6   1  36       54.12     -371.04    444.07 o 
   7   1  36       20.14      279.85    452.45 o 
   8   1  36       46.04      421.79    359.29 o 
   0   2  36     2344.64     3942.13   1242.60 o 
   1   2  36     8985.01     9776.21   1534.25 o 
   2   2  36        4.66      -38.54    799.54 o 
   3   2  36      217.97      303.18    588.02 o 
   4   2  36       14.77     -191.45    575.43 o 
   5   2  36     1108.87     1765.19    716.73 o 
   6   2  36      930.55     1218.90    833.19 o 
   7   2  36     6652.34     5476.94    712.21 o 
   1   3  36      348.25     -293.06    594.42 o 
   2   3  36      157.95     -512.75    512.75 o 
   3   3  36        6.01      164.30    669.11 o 
   4   3  36      636.79     1084.62    671.93 o 
   5   3  36     1142.69      947.59    819.98 o 
   6   3  36       15.81     -300.74    590.98 o 
   7   3  36        5.27      -31.04    518.54 o 
   0   4  36     6984.15     6509.17   1471.04 o 
   1   4  36      308.65     -181.27    531.52 o 
   2   4  36      750.22     1110.76    729.39 o 
   3   4  36       28.83      153.68    652.04 o 
   4   4  36      305.49     -601.84    601.84 o 
   5   4  36     1922.29     1141.01    724.21 o 
   6   4  36     1921.45     2700.35    778.71 o 
   7   4  36       20.46     -419.07    566.58 o 
   1   5  36     1150.91     1483.12    669.00 o 
   2   5  36      222.46      178.70    594.54 o 
   3   5  36     9201.65     9972.79   1169.22 o 
   4   5  36       31.03     -120.21    634.99 o 
   5   5  36       17.42      -60.71    630.80 o 
   6   5  36      510.54     -249.04    622.21 o 
   0   6  36       77.71     2488.11   1542.04 o 
   1   6  36        0.10      -25.64    561.67 o 
   2   6  36     1164.35     2237.04   1192.82 o 
   3   6  36      634.36      -38.57    963.77 o 
   4   6  36      987.65     -647.09    647.09 o 
   5   6  36      776.57     -147.04   1046.43 o 
   1   7  36     1887.42     2188.82    720.13 o 
   2   7  36      108.22      590.69    768.64 o 
   3   7  36     3850.71     3652.88    933.46 o 
   1   1  37     1549.48     1070.96    720.87 o 
   2   1  37      565.12     -235.30    562.28 o 
   3   1  37     3166.73     2835.81    719.09 o 
   4   1  37       54.51     -491.37    757.71 o 
   5   1  37     1184.37     1324.75    690.89 o 
   6   1  37     1372.36     1263.67    593.78 o 
   7   1  37      423.85     1478.48    881.66 o 
   0   2  37     7272.98     6894.65   1481.02 o 
   1   2  37       17.69      375.17    683.17 o 
   2   2  37     2601.28     1126.12    765.01 o 
   3   2  37       18.12      621.80    584.58 o 
   4   2  37     1289.43     1020.69    881.65 o 
   5   2  37      632.19      247.85    643.01 o 
   6   2  37     1336.80     1559.64    597.01 o 
   7   2  37       30.65       21.50    513.71 o 
   1   3  37      300.66      296.89   1130.16 o 
   2   3  37      467.07      194.80    578.65 o 
   3   3  37     1889.91      799.16    606.77 o 
   4   3  37     3112.24     2304.49    800.77 o 
   5   3  37       74.34      -75.42    613.88 o 
   6   3  37     1211.29     1693.19   1010.10 o 
   0   4  37    15403.23    16087.03   2037.84 o 
   1   4  37       48.12     -249.26    570.23 o 
   2   4  37      668.51     1291.67    637.43 o 
   3   4  37       64.90       42.79    686.53 o 
   4   4  37      763.06     1194.14    705.28 o 
   5   4  37     1149.10     1421.00    727.24 o 
   6   4  37     5272.14     4243.26    901.22 o 
   1   5  37     4090.96     4948.89    843.43 o 
   2   5  37      146.33     -517.44    555.74 o 
   3   5  37     1706.92     2283.29    805.83 o 
   4   5  37      540.31      -93.45    744.00 o 
   5   5  37     1574.62      173.41    670.58 o 
   0   6  37     2624.23     2239.03   1407.30 o 
   1   6  37       11.34      178.53    645.85 o 
   2   6  37      161.18     -239.22    715.26 o 
   3   6  37       32.94     1355.20    794.54 o 
   4   6  37      263.00     -601.74    601.74 o 
   1   7  37       72.78      169.91    750.55 o 
   2   7  37      301.42      616.90    856.99 o 
   0   0  38        4.32     -164.68   1332.44 o 
   1   0  38      690.47     1408.68   1028.87 o 
   2   0  38     2022.54     1156.37    782.16 o 
   3   0  38     1128.42     1635.80    853.92 o 
   4   0  38     1537.90     3642.24   1106.23 o 
   5   0  38      915.81      734.28    727.22 o 
   6   0  38        0.01     -611.50    854.23 o 
   1   1  38     6856.24     5940.46   1107.65 o 
   2   1  38     6265.70     5248.75    866.28 o 
   3   1  38      846.74     2488.06    947.30 o 
   4   1  38     1156.33      815.50    693.65 o 
   5   1  38     2473.26     3184.68   1073.02 o 
   6   1  38      322.08       25.73    645.01 o 
   0   2  38     6624.69     6832.87   1571.82 o 
   1   2  38     1194.71      984.90    736.72 o 
   2   2  38      265.10       42.08    680.63 o 
   3   2  38      403.65      747.70    592.14 o 
   4   2  38        9.64      370.94    649.51 o 
   5   2  38      185.54      829.25    917.15 o 
   6   2  38     3451.57     2704.07    702.54 o 
   1   3  38      497.96      815.12    710.94 o 
   2   3  38     1970.60     2355.10    870.29 o 
   3   3  38      152.88       16.71    599.24 o 
   4   3  38      997.89      432.73    711.44 o 
   5   3  38       14.59     -111.44    782.11 o 
   6   3  38      144.16     1374.33    826.85 o 
   0   4  38       18.42     -886.63    886.63 o 
   1   4  38       23.53     -204.14    563.05 o 
   2   4  38        0.61        8.12    576.53 o 
   3   4  38       52.66      189.96    617.04 o 
   4   4  38      242.21       -0.14    721.96 o 
   5   4  38      320.00     -478.14    865.79 o 
   1   5  38      243.68     -135.40    631.76 o 
   2   5  38        1.02     -348.86    639.86 o 
   3   5  38     4172.18     3179.07    902.34 o 
   4   5  38     1673.94     2469.79    863.57 o 
   0   6  38     2180.47     3464.40   1527.07 o 
   1   6  38        1.04       82.90    622.21 o 
   2   6  38     2587.74     1185.48   1246.85 o 
   1   1  39     1788.89     1526.65    784.33 o 
   2   1  39      817.02      976.68    642.97 o 
   3   1  39      906.26      494.74    799.06 o 
   4   1  39       35.29      144.25    640.40 o 
   5   1  39     1424.20     1535.34    746.18 o 
   0   2  39     1018.31     2034.30   1105.92 o 
   1   2  39        1.10     -397.70    645.18 o 
   2   2  39     2719.08     4692.86   1050.20 o 
   3   2  39      130.94      314.57    659.10 o 
   4   2  39     1627.93     1449.76   1099.91 o 
   5   2  39      841.60      191.31    673.79 o 
   1   3  39      900.39      502.32    740.35 o 
   2   3  39      550.21     1040.83    626.08 o 
   3   3  39     1163.31      948.68    688.66 o 
   4   3  39     1044.04     1021.48    691.86 o 
   0   4  39     1974.86      731.72   1085.79 o 
   1   4  39      127.10     1039.54    669.84 o 
   2   4  39     2890.28     4345.04    947.67 o 
   3   4  39      147.35      392.81    814.66 o 
   4   4  39     3122.91     4310.26    942.70 o 
   1   5  39     1838.59     1884.51    729.95 o 
   2   5  39     1913.62      515.84    768.47 o 
   0   0  40      742.33      269.48   1482.15 o 
   1   0  40     3044.54     2350.87   1238.46 o 
   2   0  40     1144.74     1970.99   1714.21 o 
   3   0  40     1742.45     1092.90   1721.69 o 
   4   0  40      240.21     2530.14   1841.46 o 
   1   1  40     2016.36      802.53    743.30 o 
   2   1  40      694.95      373.40    925.31 o 
   3   1  40     2588.73     2651.98    969.15 o 
   4   1  40       27.61      458.98    692.61 o 
   0   2  40     9051.70    10617.30   1840.55 o 
   1   2  40      410.89      545.85    738.98 o 
   2   2  40       57.70     -794.73    942.16 o 
   3   2  40      280.07      154.92    730.39 o 
   4   2  40       86.25     -220.83    678.40 o 
   1   3  40       18.65      -74.46    692.97 o 
   2   3  40      128.81      244.11    628.22 o 
   3   3  40     1501.65     1500.93    766.59 o 
   0   4  40      552.51      436.03   1104.41 o 
   1   4  40     1387.21     1233.41    767.11 o 
   2   4  40        0.40      322.27    748.96 o 
   1   1  41      389.07      212.69    782.50 o 
   2   1  41      265.12     1073.94    880.30 o 
   3   1  41      111.58      504.12   1163.91 o 
   0   2  41       22.24      983.97   1074.47 o 
   1   2  41      299.78     1272.63   1233.90 o 
   2   2  41     2333.02     2127.80    881.10 o 
   1   3  41      141.45      927.66    774.37 o 
                                                 
